# Supplementary material for: Asymmetric peptidoglycan editing generates cell curvature in Bdellovibrio predatory bacteria
Source: Nat Commun. 2022 Mar 21;13:1509. doi: 10.1038/s41467-022-29007-y (PMC8938487; doi:10.1038/s41467-022-29007-y)
Supplement: Supplementary file 8 — Source Data [file 41467_2022_29007_MOESM8_ESM.xlsx]

## Sheet: Fig 1c
	Figure 1c: Bd1075 generates the curvature of B. bacteriovorus HD100 predator cells
	WT HD100	Δbd1075	Δbd1075 (pbd1075HD100)	Δbd1075 (pEV)
	0.513759	0.112806	0.178027	0.066518
	0.664086	0.145835	0.169965	0.10284
	0.223564	0.014784	0.604708	0.568348
	0.674776	0.068847	0.183455	0.046982
	0.951304	0.051742	0.195025	0.027147
	0.559892	0.483825	0.840786	0.157413
	0.774993	0.010846	0.145123	0.15928
	0.60972	0.237722	0.343301	0.055554
	0.435513	0.080082	0.513769	0.214593
	0.50703	0.023111	0.009855	0.226577
	0.593779	0.04018	0.197181	0.294749
	0.714194	0.011889	0.592411	0.140017
	0.424885	0.209074	0.12108	0.099993
	0.519983	0.123157	0.017814	0.324257
	0.444677	0.027707	0.505492	0.188865
	0.312995	0.19327	0.395043	0.443998
	1.13377	0.460745	0.154535	0.177467
	0.240503	0.035095	0.669805	0.021314
	0.803389	0.143589	0.355568	0.016357
	0.01915	0.233974	0.482682	0.00365
	0.5133	0.072237	0.069023	0.031358
	0.547725	0.013925	0.034308	0.056853
	0.884402	0.047193	0.52836	0.026466
	0.022739	0.057271	0.344752	0.090897
	0.601139	0.137528	0.024871	0.532991
	0.213921	0.038874	0.036163	0.109946
	0.978874	0.026332	0.448012	0.298862
	0.535781	0.080048	0.002138	0.082233
	0.251732	0.26786	0.30819	0.31608
	0.548017	0.072512	0.039786	0.082906
	0.513792	0.06595	0.019546	0.380267
	0.60688	0.258044	0.141359	0.145016
	0.475207	0.041058	0.178667	0.141959
	1.05031	0.165093	0.221599	0.079336
	0.892007	0.028359	0.19891	0.358393
	1.5847	0.064087	0.15878	0.546509
	0.382034	0.098054	0.241096	0.170946
	0.120836	0.013495	0.46474	0.281273
	0.982548	0.050448	0.23354	0.286716
	0.947341	0.155233	0.081526	0.047674
	0.270121	0.088318	0.087896	0.018151
	0.516495	0.247909	0.085213	0.339787
	0.970426	0.321835	1.04339	0.078068
	0.615808	0.053301	0.54277	0.046029
	0.79993	0.096894	0.332668	0.137558
	0.239229	0.013469	0.073285	0.244883
	0.433528	0.050309	0.261385	0.054565
	0.122897	0.121015	0.114966	0.001012
	0.784511	0.035462	0.749132	0.271819
	0.415101	0.010494	0.067734	0.228925
	0.543203	0.128202	0.145433	0.088331
	0.577403	0.215071	0.053446	0.068028
	0.848064	0.194097	0.016256	0.315784
	0.043266	0.368702	0.305678	0.294562
	0.401363	0.149806	0.028112	0.100577
	1.36003	0.094132	1.14786	0.364323
	0.002946	0.007021	0.114309	0.122858
	1.70047	0.024824	0.325857	0.198523
	0.888228	0.009278	0.225055	0.143999
	0.234028	0.380727	0.041935	0.216244
	0.614084	0.155349	0.114887	0.059011
	0.132821	0.018376	0.163035	0.14265
	0.998819	0.204118	0.22523	0.004801
	0.52102	0.220049	0.020327	0.014408
	0.476711	0.094123	0.12288	0.197637
	0.380924	0.124614	1.04339	0.171495
	0.313763	0.075276	0.064524	0.485886
	0.821263	0.10086	0.057888	0.139379
	0.024675	0.039435	0.128428	0.012597
	0.342438	0.013979	0.434858	0.192941
	0.613206	0.073981	0.609529	0.297548
	0.895136	0.396328	0.137738	0.220495
	0.860265	0.073979	0.109522	0.17387
	0.869105	0.075896	0.09495	0.098635
	1.11232	0.022959	0.133483	0.149705
	1.15456	0.11383	0.43656	0.010517
	0.177022	0.004623	0.443122	0.12622
	0.568651	0.013288	0.039918	0.199955
	0.02022	0.077769	0.25963	0.334611
	0.932519	0.119917	0.207996	0.144372
	0.793915	0.035815	0.325368	0.391731
	0.818429	0.157394	0.099951	0.027498
	0.194525	0.273883	0.048603	0.248364
	0.228896	0.003677	0.112518	0.572982
	0.494992	0.033387	0.007625	0.296283
	0.309294	0.18041	0.456308	0.006776
	0.28245	0.20647	0.013688	0.107866
	0.539424	0.062376	0.298448	0.293432
	1.43249	0.10049	0.059834	0.022951
	0.196236	0.175629	0.251093	0.129879
	0.456875	0.00332	0.559593	0.006297
	0.17162	0.057734	0.049809	0.048952
	1.07488	0.082835	0.189863	0.048647
	0.286731	0.160092	0.334402	0.081829
	0.926428	0.106377	0.025718	0.394387
	0.418995	0.120906	0.306682	0.032314
	0.872077	0.225171	0.577054	0.047761
	1.07621	0.162289	0.039653	0.504637
	0.639515	0.020173	0.468712	0.367075
	0.46486	0.056977	0.695641	0.009796
	0.485178	0.296043	0.047121	0.390583
	0.798181	0.035445	0.101139	0.265479
	0.307535	0.105902	0.297399	0.03601
	1.01058	0.004957	0.619053	0.310259
	0.496001	0.120252	0.557464	0.026433
	0.415705	0.120376	0.430019	0.317467
	0.694393	0.016146	0.085566	0.031793
	0.031918	0.120344	0.244216	0.319586
	1.51567	0.043327	0.136104	0.015734
	1.6183	0.171876	0.385043	0.065323
	0.681925	0.047738	0.124225	0.154886
	0.143364	0.093864	0.120323	0.002473
	0.706144	0.114227	0.328955	0.110996
	0.704154	0.074153	0.142103	0.378258
	0.668863	0.034713	0.714907	0.120227
	0.621164	0.040738	0.099414	0.017223
	0.223267	0.155678	0.243795	0.00224
	0.179689	0.155817	0.358409	0.459786
	0.025858	0.045982	0.063281	0.059002
	0.750819	0.049276	0.004637	0.284164
	0.78785	0.19846	0.94926	0.132307
	0.701805	0.058865	0.159567	0.057032
	0.31212	0.044541	0.822989	0.151757
	0.794984	0.369078	0.048886	0.160019
	0.222689	0.053942	0.294949	0.136306
	1.00732	0.041221	0.197131	0.232326
	0.664246	0.50272	0.195519	0.212293
	1.07756	0.151852	0.282765	0.520341
	0.730966	0.00492	0.025895	0.099888
	0.32641	0.019536	0.210199	0.2755
	0.677558	0.290072	0.258192	0.012671
	0.689458	0.334296	0.136969	0.026212
	0.410085	0.042211	0.089388	0.171534
	0.663204	0.101073	0.001239	0.020838
	0.034339	0.144079	0.961414	0.231845
	0.123708	0.457076	0.047214	0.105441
	0.690922	0.031614	0.609394	0.158518
	0.806781	0.170396	0.157045	0.013683
	0.733769	0.231655	0.042233	0.447629
	0.626682	0.20846	0.553864	0.102423
	0.735567	0.031536	0.08276	0.085583
	0.300397	0.082954	0.168553	0.004472
	0.536334	0.015843	0.361882	0.098497
	0.219284	0.236739	0.06918	0.256538
	0.193223	0.071619	0.217708	0.280754
	0.357354	0.02481	0.540425	0.134443
	0.340399	0.048444	0.012636	0.066133
	0.2497	0.049082	0.255574	0.120826
	1.06864	0.112529	0.133597	0.026906
	0.396776	0.118438	0.245725	0.347075
	1.02134	0.280724	0.226853	0.308424
	0.518686	0.038075	0.250476	0.200441
	1.38277	0.14593	0.218723	0.134857
	0.582815	0.010424	0.275588	0.257364
	0.110267	0.127571	0.034414	0.204602
	0.418158	0.012888	0.476073	0.173322
	0.258627	0.12305	0.325599	0.108753
	0.644416	0.11154	0.089404	0.198529
	0.530564	0.314359	0.097246	0.064568
	0.195768	0.144386	0.221094	0.248037
	0.260022	0.111855	0.218244	0.450022
	0.07715	0.109844	0.277179	0.165131
	0.569891	0.085189	0.333338	0.476782
	0.471705	0.026108	0.008624	0.388339
	0.918942	0.246448	0.056643	0.00052
	0.538262	0.175568	0.319834	0.151665
	0.939193	0.009144	0.532339	0.29719
	0.660993	0.081347	0.303394	0.164899
	0.597851	0.192609	0.071382	0.307472
	0.795786	0.230525	0.195096	0.206814
	0.668681	0.119472	0.212128	0.16574
	0.579333	0.160102	0.244558	0.340301
	0.022068	0.247909	0.040538	0.214897
	1.25596	0.042934	0.237439	0.509393
	0.051293	0.065136	0.008339	0.138457
	0.160647	0.506183	0.211774	0.189406
	0.684275	0.08467	0.374445	0.105218
	0.66509	0.217451	0.086039	0.165593
	0.489447	0.039325	0.721594	0.122761
	0.196559	0.084261	0.395884	8.12e-05
	0.829944	0.042999	0.122211	0.070385
	0.335322	0.10892	0.166794	0.199467
	1.17809	0.107577	0.587484	0.048682
	0.258889	0.054362	0.396795	0.012434
	0.373855	0.005197	0.03928	0.188033
	0.447237	0.013766	0.157446	0.001057
	0.392248	0.018999	0.363427	0.023723
	0.396389	0.12643	0.130625	0.576361
	0.048653	0.01067	0.166871	0.293878
	0.754471	0.093352	0.066579	0.007479
	0.461464	0.075479	0.316357	0.331893
	0.499875	0.095327	0.329489	0.225864
	0.745761	0.294171	0.548224	0.195159
	0.503043	0.086749	0.441892	0.192376
	0.629497	0.019472	0.12381	0.189426
	0.740879	0.117278	0.334262	0.217136
	1.48665	0.211245	0.840751	0.143814
	0.683864	0.128383	0.032743	0.069936
	0.171764	0.052443	0.10986	0.066305
	0.181272	0.251785	0.272843	0.226814
	1.36749	0.123702	0.66917	0.244258
	0.631859	0.01222	0.370784	0.257084
	0.618851	0.017241	0.055057	0.026708
	0.921805	0.091335	0.390496	0.094473
	0.18287	0.308223	0.765899	0.18885
	0.438448	0.157871	0.224514	0.105785
	0.468378	0.114564	0.015743	0.028389
	0.863159	0.103889	1.18819	0.023813
	0.715291	0.026376	0.189112	0.081013
	0.52599	0.161159	0.436278	0.247209
	0.724869	0.293113	0.170184	0.35643
	0.057566	0.057688	0.212901	0.169857
	0.666404	0.120636	0.641039	0.392307
	0.773079	0.215247	0.108285	0.027644
	0.654626	0.033935	0.239571	0.136232
	0.768502	0.003481	0.404799	0.253268
	0.841668	0.197831	0.087087	0.088632
	0.514098	0.077363	0.192565	0.037949
	0.724743	0.013485	0.359243	0.470763
	0.292358	0.036991	0.028782	0.025921
	0.256712	0.027275	0.299818	0.122132
	0.239152	0.036311	0.144131	0.132202
	0.076031	0.145045	0.148472	0.192536
	0.083513	0.040455	0.096228	0.295608
	0.264079	0.04323	0.325273	0.140001
	0.427079	0.34562	0.0866	0.06872
	1.24533	0.039169	0.031134	0.387913
	0.340354	0.009291	0.022245	0.020816
	0.950115	0.114997	0.378709	0.129794
	0.109861	0.002103	0.099444	0.44894
	0.603096	0.024009	0.357055	0.128464
	0.955026	0.03197	0.129586	0.070426
	1.27339	0.056018	0.35474	0.040616
	0.729884	0.044144	0.303402	0.005291
	0.560707	0.106345	0.939522	0.157075
	0.708921	0.126945	0.274931	0.079043
	0.624371	0.046123	0.056162	0.029321
	0.882932	0.090901	0.533683	0.134974
	0.359278	0.207803	0.030785	0.111845
	0.856351	0.078385	0.567934	0.019052
	0.032616	0.034272	0.162379	0.059074
	0.229665	0.128222	0.251826	0.093513
	0.627546	0.034249	0.143911	0.699926
	0.604108	0.503015	0.375829	0.002592
	0.186107	0.225177	0.297643	0.012239
	1.23844	0.029694	0.839615	0.022546
	0.739162	0.032842	0.345616	0.251628
	1.34013	0.02567	0.628181	0.105316
	0.271237	0.222573	0.15276	0.054392
	0.673334	0.231926	0.017914	0.230627
	0.536959	0.041537	0.238012	0.051945
	0.305195	0.010366	0.291917	0.635762
	1.14825	0.09041	0.628742	0.090604
	0.649733	0.001103	0.301105	0.120189
	0.119907	0.074209	0.559417	0.045984
	0.416737	0.021325	0.232775	0.095493
	0.168286	0.021504	0.488965	0.180049
	0.781782	0.409804	0.003897	0.020663
	0.430191	0.319595	0.172909	0.069185
	0.528034	0.70995	0.10226	0.210041
	0.772915	0.047676	0.620244	0.39006
	0.038103	0.004628	0.613264	0.076474
	0.135059	0.026847	0.266346	0.534638
	0.04929	0.260477	0.149064	0.657906
	0.771605	0.018333	0.070759	0.024301
	0.669283	0.219712	0.489259	0.170772
	0.249673	0.012564	0.043824	0.24676
	0.045625	0.024168	0.420092	0.000938
	0.458186	0.249407	0.360191	0.143611
	0.474299	0.274713	0.800384	0.076556
	0.204924	0.455775	0.684633	0.034625
	0.349963	0.270203	0.683609	0.349566
	0.376504	0.449768	0.139042	0.174278
	0.062779	0.0295	0.028244	0.264717
	0.725502	0.09419	0.536091	0.039174
	0.637762	0.064369	0.823431	0.165633
	1.05575	0.116347	0.085272	0.367424
	0.397456	0.0315	0.003006	0.154854
	0.412938	0.266992	0.337258	0.093019
	0.038932	0.059183	0.054374	0.218241
	0.269089	0.035953	0.071257	0.03427
	0.414986	0.005861	0.96442	0.120836
	0.625909	0.057737	0.336768	0.179836
	0.505242	0.098264	0.115174	0.099577
	0.34355	0.070589	0.078253	0.169621
	0.619815	0.02209	0.67726	0.06512
	0.784598	0.306446	0.353624	0.396082
	0.505539	1.07127	0.478094	0.742852
	0.231675	0.029158	0.934474	0.31012
	0.282898	0.11816	0.3652	0.074076
	0.081215	0.149462	0.144378	0.10457
	0.851774	0.143615	0.685223	0.006116
	1.64783	0.048416	0.107208	0.419396
	0.06444	0.008117	0.607062	0.223324
	0.648506	0.191329	0.219344	0.15678
	0.268137	0.272877	0.427959	0.03098
	0.436059	0.217318	0.380945	0.21101
	0.546731	0.008063	0.154851	0.031052
	0.109073	0.345089	0.400633	0.226914
	0.757905	0.165731	0.007419	0.066414
	0.906159	0.007939	0.163017	0.054764
	0.53409	0.107396	0.088069	0.030781
	0.316509	0.148428	0.188804	0.098704
	0.067444	0.196654	0.650452	0.344423
	0.014506	0.053979	0.020587	0.154634
	0.482382	0.078808	0.046586	0.060133
	0.792142	0.052539	0.177629	0.04684
	0.389768	0.056856	0.265633	0.280135
	0.25369	0.121641	0.076757	0.138777
	0.676003	0.109243	0.601452	0.225782
	3.82e-05	0.047819	0.458066	0.147889
	0.260679	0.05567	0.074332	0.052833
	0.129239	0.107574	0.094884	0.519478
	0.734656	0.006512	0.565092	0.273772
	0.736681	0.052343	0.296458	0.00428
	0.292956	0.054479	0.503078	0.235981
	0.155113	0.229174	0.087213	0.02141
	0.448371	0.071218	0.200147	0.300886
	0.830022	0.065261	0.310369	0.037048
	0.055399	0.139092	0.251206	0.750359
	1.2857	0.042158	0.130249	0.149989
	0.796703	0.008155	0.503209	0.449306
	0.24329	0.072185	0.331903	0.130276
	0.588591	0.21708	0.27183	0.287663
	0.106268	0.129162	0.770106	0.223524
	0.982753	0.075654	0.138499	0.076632
	0.205562	0.082035	0.717325	0.185551
	0.656384	0.056448	1.341	0.034879
	0.01859	0.002837	0.122557	0.389357
	0.017513	0.118726	0.262503	0.085876
	0.165042	0.148554	0.113902	0.117644
	0.540314	0.034962	0.341829	0.126539
	0.224024	0.356987	0.416688	0.53543
	0.290205	0.060239	0.550992	0.393827
	0.005872	0.09286	0.211153	0.04861
	0.659101	0.164805	0.405669	0.037443
	0.913559	0.296444	0.359587	0.161735
	0.459124	0.005111	0.894695	0.043268
	0.01071	0.193816	1.09497	0.007095
	0.558504	0.287362	0.028833	0.156855
	0.008569	0.252587	0.15562	0.039541
	0.700116	0.24352	0.53259	0.09222
	0.698468	0.273371	0.19739	0.61682
	0.538591	0.0778	0.098818	0.069911
	1.21269	0.023512	0.442651	0.147267
	0.589823	0.002292	0.750892	0.016152
	0.919834	0.015676	0.391249	0.452147
	0.091911	0.019862	0.473266	0.29153
	0.422374	0.11461	0.129004	0.120297
	0.859742	0.136764	0.09878	0.013016
	0.519077	0.083398	0.023375	0.070025
	0.896598	0.011959	0.401803	0.109438
	0.602237	0.195918	0.268367	0.02401
	0.392507	0.246141	0.45268	0.07757
	0.591357	0.072832	0.282727	0.113109
	0.273084	0.151963	0.453524	0.116545
	0.726437	0.142635	0.224812	0.001554
	0.183908	0.174403	0.071432	0.2591
	1.25771	0.117147	0.199526	0.210843
	0.712614	0.065995	0.278632	0.236773
	0.857775	0.12957	0.325859	0.086728
	0.147997	0.04155	0.144107	0.173853
	0.296227	0.017586	0.660018	0.195745
	0.680569	0.038415	0.614118	0.277485
	0.677594	0.176044	0.742667	0.226297
	0.29786	0.12764	0.32774	0.20482
	0.408105	0.363778	0.002641	0.017521
	0.373661	0.061056	0.153656	0.176478
	1.1607	0.094866	0.161327	0.451658
	0.393496	0.058436	0.682338	0.003771
	0.584542	0.04402	0.121872	0.023224
	0.614531	0.003689	0.275028	0.123276
	0.35115	0.074402	0.857697	0.012071
	0.108681	0.01762	0.059756	0.042984
	0.851472	0.030993	0.550014	0.209898
	0.400583	0.021243	0.173584	0.278054
	0.533088	0.042172	0.106908	0.087276
	1.00869	0.208076	0.022097	0.317713
	0.494749	0.049913	0.047826	0.037196
	1.0529	0.058357	0.056504	0.023529
	1.19008	0.015285	0.1409	0.073116
	0.414737	0.04932	0.165006	0.029385
	0.491769	0.436152	0.610456	0.053471
	0.942512	0.103018	0.353617	0.311071
	0.297404	0.021562	0.300118	0.114553
	0.200671	0.065462	0.51867	3.61761
	1.09205	0.053314	0.397236	0.284373
	0.113293	0.209843	0.269446	0.06012
	0.475661	0.22482	0.215897	0.402829
	1.00175	0.104887	0.259938	0.113669
	1.02654	0.088363	1.30001	0.133144
	0.312689	0.353742	0.540509	0.051917
	1.37195	0.314198	0.02626	0.011236
	0.015544	0.012609	0.597835	0.008604
	0.109334	0.157502	0.530659	0.028604
	0.568091	0.169446	0.341609	0.195272
	0.418872	0.049043	0.009138	0.148183
	0.164301	0.006167	0.656454	0.068044
	0.49526	0.012862	0.566572	0.005722
	0.515399	0.051811	0.046486	0.788143
	0.572029	0.044636	0.335515	0.011196
	0.822288	0.026767	0.319296	0.213544
	0.932244	0.032728	0.228378	0.027255
	0.672365	0.096027	0.610386	0.405607
	0.350558	0.126833	0.349466	0.234467
	0.13579	0.228248	0.186056	0.120697
	0.934974	0.005607	0.035767	0.174775
	0.048968	0.145654	0.556582	0.14772
	0.552843	0.088611	0.156049	0.267561
	0.673429	0.360763	0.333035	0.05919
	0.15009	0.10715	0.102632	0.090052
	0.674606	0.032754	0.011817	0.011201
	0.836706	0.000127	1.26033	0.004515
	0.423504	0.041442	0.305508	0.104363
	0.607139	0.235939	0.211848	0.12953
	0.764528	1.33439	0.263674	0.139476
	1.06485	0.093676	0.213353	0.111515
	1.11753	0.031173	0.979442	0.223473
	0.663553	0.175179	0.407368	0.151342
	0.444443	0.190742	0.398935	0.101651
	0.123593	0.267438	0.462559	0.053333
	0.06425	0.030721	0.969337	0.056151
	0.609299	0.205515	0.285969	0.050166
	0.628188	0.06144	0.032242	0.013128
	0.811823	0.189433	0.673765	0.035471
	0.42782	0.268942	0.094494	0.095816
	0.159158	0.101444	0.491829	0.596545
	0.956041	0.031061	0.125987	0.418036
	0.055324	0.043543	0.222567	0.054972
	0.34769	0.096171	0.087499	0.0912
	0.588438	0.081441	0.904229	0.103714
	0.689505	0.030479	0.593325	0.181962
	0.209872	1.6396	0.096093	0.115751
	0.900292	0.028619	0.300544	0.291291
	0.128405	0.040544	0.077511	0.050855
	0.779771	0.03389	0.250553	0.030868
	0.001737	0.079087	0.22767	0.003135
	0.733976	0.346551	0.092536	0.071824
	4.71e-05	0.472551	0.11093	0.033216
	0.709065	0.206406	0.486706	0.144696
	0.239152	0.128075	0.703296	0.309773
	0.734473	0.164439	0.389799	0.128034
	1.10873	0.120858	0.26357	0.065858
	0.431583	0.121866	0.31135	0.030768
	0.506209	0.113652	0.004975	0.006992
	0.897555	0.123043	0.176647	0.131665
	0.717639	0.224469	0.478664	0.110316
	0.320452	0.335408	0.318674	0.009626
	0.03534	0.308277	0.2511	0.010663
	0.418923	0.560627	0.535129	0.155117
	0.730286	0.084372	0.357697	0.108072
	0.73544	0.171776	0.493593	0.091703
	0.894577	0.001655	0.356519	0.162683
	0.69141	0.103049	0.051576	0.49169
	0.613146	0.024263	0.145216	0.059848
	0.215918	0.250894	0.455188	0.065898
	0.438662	0.014514	0.189703	0.097048
	0.305733	0.054336	0.696218	0.010977
	1.04104	0.130194	0.367987	0.055738
	0.419782	0.064761	0.40817	0.532076
	0.799858	0.103879	0.030614	0.036823
	0.728219	0.009086	0.12083	0.065639
	0.092961	0.013512	0.118064	0.044437
	0.698161	0.075494	0.098797	0.091783
	0.466298	0.273792	0.21804	0.160989
	0.778115	0.247641	0.745695	0.065815
	0.745714	0.003891	0.522457	0.082946
	0.397215	0.02764	0.390228	0.247043
	0.296963	0.098424	0.493381	0.036972
	0.036771	0.200665	0.030533	0.262847
	0.869346	0.000677	0.008987	0.140088
	0.92735	0.197375	0.197848	0.142608
	0.88465	0.003894	0.135862	0.060401
	0.154904	0.11086	0.112786	0.029277
	0.774241	0.034924	0.301438	0.193514
	0.405278	0.002113	0.073414	0.114411
	0.115335	0.171984	0.142885	0.022876
	0.942497	0.114966	0.176481	0.089674
	0.772504	0.030476	0.081522	0.220559
	0.779604	0.053247	0.610663	0.158673
	0.634435	0.116238	0.021198	0.055641
	0.850522	0.025171	0.053663	0.012079
	0.609821	0.140026	0.266809	0.641358
	0.916455	0.037156	0.544554	0.259984
	0.851624	0.152492	0.027568	0.204623
	0.629355	0.046303	0.234702	0.201258
	0.526888	0.052978	0.405548	0.019813
	0.690169	0.465034	0.18958	0.25754
	0.024209	0.049095	0.091761	0.327552
	0.705484	0.019215	0.336644	0.186706
	0.590766	0.065018	0.1732	0.056398
	0.858442	0.088575	0.325524	0.25753
	0.949825	0.082645	0.025682	0.1904
	0.802742	0.127014	0.254901	0.084277
	0.583027	0.195137	0.057048	0.817241
	0.783203	0.242287	0.262446	0.265135
	0.377407	0.20669	0.589871	0.248778
	0.99917	0.087825	0.554034	0.006187
	0.284181	0.058146	0.018413	0.131997
	0.470008	0.057236	0.364367	0.074669
	0.884353	0.106849	0.132144	0.05783
	0.948087	0.215481	0.463075	0.0197
	0.007563	0.157602	0.405866	0.216057
	0.149497	0.218835	0.317318	0.250943
	0.77243	0.219264	0.372737	0.176648
	0.924943	0.099909	0.086033	0.114788
	0.720477	0.284446	1.28451	0.039068
	0.878049	0.093801	0.190889	0.070321
	0.862022	0.29324	0.313295	0.103327
	0.668658	0.138851	0.231712	0.132134
	0.681025	0.24739	0.132478	0.127806
	0.361512	0.070002	0.163551	0.371844
	0.607734	0.119421	0.276267	0.023258
	0.823954	0.01957	0.383812	0.075792
	0.75673	0.056478	0.473268	0.09833
	0.754482	0.011741	0.250765	0.125488
	0.670905	0.15535	0.753094	0.01919
	0.615271	0.195844	0.531298	0.04851
	1.30554	0.061669	0.289351	0.13711
	0.755401	0.027746	0.366341	0.005667
	0.717916	0.16988	0.070226	0.226689
	0.624354	0.203638	0.554909	0.412152
	0.887732	0.015484	0.190073	0.01544
	0.714788	0.19439	0.443379	0.067715
	0.806404	0.315086	0.070788	0.109737
	0.940586	0.019115	0.163195	0.337458
	0.642734	0.030084	0.334318	0.011233
	0.178101	0.158777	0.049934	0.079894
	0.575658	0.068684	0.30276	0.103323
	0.344984	0.09226	0.031175	0.080411
	0.696561	0.023008	0.114648	0.012753
	0.663993	0.015384	0.082497	0.068464
	0.139547	0.054115	0.003866	0.230925
	0.777407	0.046599	0.177783	0.272643
	0.96721	0.175287	0.228871	0.316313
	0.450212	0.11491	0.167086	0.33721
	1.03994	0.042523	0.07112	0.196091
	0.503391	0.217306	0.14779	0.045755
	0.34726	0.047036	0.104682	0.132466
	0.745166	0.052683	0.022193	0.003624
	0.670534	0.128752	0.306377	0.021126
	1.09621	0.005648	0.516113	0.009498
	0.877032	0.347698	0.118238	0.138888
	0.268896	0.229988	0.822351	0.109986
	0.553914	0.026269	0.085661	0.108952
	0.952808	0.392352	0.536478	0.179814
	0.856905	0.107374	0.041118	0.422597
	0.765165	0.149439	0.114755	0.0965
	0.084284	0.527272	0.176687	0.440975
	0.571305	0.156077	0.18491	0.162902
	0.553034	0.00463	0.022868	0.034694
	0.523315	0.031338	0.266554	0.111576
	0.861595	0.2031	0.325033	0.278602
	0.881962	0.065446	0.617149	0.121152
	0.910491	0.023315	0.10692	0.270168
	0.325769	0.269363	0.647268	0.068111
	1.75405	0.14574	0.36709	0.174817
	0.782141	0.501952	0.234242	0.060933
	0.848299	0.003074	0.512074	0.210371
	0.518775	0.153659	0.688729	0.101257
	0.81238	0.007197	0.187912	0.169288
	0.700909	0.022237	0.315062	0.014106
	0.644419	0.113703	0.141432	0.10727
	0.875998	0.079636	0.175878	0.04746
	0.895752	0.42764	0.68472	0.106848
	0.479883	0.196167	0.204437	0.103725
	0.788268	0.081569	0.090971	0.067881
	0.844704	0.212172	0.10662	0.240781
	0.865295	0.118067	0.023147	0.002924
	0.186937	0.269528	0.35405	0.142431
	0.699294	0.137983	0.730538	0.109198
	1.42521	0.077323	0.327317	0.278982
	1.02104	0.071502	0.424894	0.160887
	1.09336	0.114963	0.863856	0.280293
	0.849041	0.588907	0.310128	0.310511
	0.922977	0.15777	0.354087	0.149179
	0.891118	0.725641	0.387924	0.485519
	0.30091	0.091458	0.278489	0.216722
	0.220008	0.183254	0.548319	0.112744
	0.91838	0.03014	0.322676	0.257303
	0.773228	0.091665	0.004221	0.181817
	0.846724	0.063541	0.788503	0.097099
	0.761808	0.393105	0.009858	0.187036
	0.724634	0.139632	1.38758	0.182311
	0.32252	0.246408	0.037978	0.306353
	0.704054	0.057976	0.201736	0.00112
	0.711304	0.27185	0.115279	0.083808
	0.434528	0.073851	0.025302	0.020058
	1.10975	0.12279	0.268087	0.525651
	0.975558	0.358206	0.45321	0.333099
	0.27385	0.14061	0.282612	0.275208
	0.604622	0.026283	0.978669	0.171132
	0.550113	0.094585	0.067924	0.046109
	0.687233	0.201197	0.252155	0.04602
	0.310864	0.07225	0.4903	0.200105
	0.546709	0.103638	0.887851	0.046667
	0.670328	0.024371	0.553835	0.378419
	0.791449	0.0246	0.638412	0.06031
	0.695328	0.418005	0.855411	0.025524
	1.03829	0.103336	0.06388	0.090487
	0.897236	0.335673	0.420743	0.053129
	0.522282	0.32043	0.349227	0.038387
	0.641711	0.076784	0.132778	0.102796
	0.542002	0.131778	0.176973	0.074403
	0.863904	0.386954	0.175046	0.201411
	0.508182	0.102995	0.062881	0.33116
	0.836213	0.123433	0.474148	0.045583
	0.790182	0.209121	0.729837	0.035363
	0.722317	0.09029	0.172648	0.061813
	0.244469	0.108129	0.167626	0.064316
	0.659826	0.155192	0.214812	0.238274
	1.24852	0.096437	0.025857	0.041746
	0.627379	0.01027	0.294371	0.026091
	0.404421	0.074526	0.329618	0.216867
	0.472459	0.250813	0.193156	0.13643
	0.805857	0.111453	0.369371	0.329458
	0.013986	0.0144	0.579777	0.249137
	0.997843	0.081285	0.664798	0.257009
	0.864706	0.023517	0.078798	0.23347
	2.67857	0.264805	0.241435	0.381915
	0.652139	0.040293	0.938513	0.005465
	0.596105	0.055701	1.00592	0.039987
	0.749565	0.113129	0.870177	0.087274
	0.877531	0.023207	0.589774	0.091703
	0.678194	0.253749	0.385827	0.063111
	0.676124	0.034536	0.183617	0.098103
	0.945145	0.016024	1.11962	0.131515
	0.501232	0.38166	1.05572	0.293493
	0.717778	0.135623	0.878439	0.205931
	0.606496	0.218242	0.747456	0.032097
	0.915812	0.024764	0.374827	0.308487
	0.785436	0.05183	0.597775	0.012451
	0.551545	0.143296	0.126008	0.017743
	0.779677	0.092222	0.21119	0.004286
	0.402911	0.572837	0.40191	0.234208
	0.644625	0.014399	0.66079	0.21962
	0.545033	0.078326	0.042212	0.445091
	0.861118	0.000327	0.123775	0.175663
	0.600202	0.14418	0.560088	0.053999
	0.741734	0.09985	0.71518	0.051246
	0.383442	0.134313	0.495217	0.11851
	0.628703	0.185441	0.918216	0.167377
	0.708201	0.012037	0.257215	0.175182
	0.617313	0.039486	0.029607	0.408194
	0.78265	0.153001	0.143741	0.078162
	0.182435	0.240349	0.341345	0.033747
	0.472454	0.106704	0.145373	0.45175
	0.849778	0.337882	0.085934	0.045611
	0.510047	0.063066	0.545014	0.353309
	0.789743	0.223262	0.004762	0.007436
	0.281641	0.071149	1.10591	0.327999
	0.03297	0.158696	0.368504	0.015071
	0.846952	0.066261	0.418085	0.158533
	0.069404	0.091947	1.24269	0.092881
	0.779172	0.103922	0.064235	0.172345
	0.729145	0.036598	0.230564	0.178235
	0.982477	0.080772	0.438351	0.197489
	0.733095	0.171495	0.238258	0.312119
	1.02635	0.302777	0.499283	0.037279
	0.856923	0.226788	0.339556	0.250161
	0.989625	0.059356	0.489322	0.110123
	1.017	0.024369	0.80496	0.174918
	0.732817	0.032316	0.857875	0.061002
	1.12343	0.064437	0.164573	0.409702
	0.669674	0.039313	0.809343	0.15581
	0.892537	0.162125	0.465251	0.27126
	0.302184	0.34335	0.069818	0.289344
	1.15628	0.034557	0.190115	0.415342
	0.246157	0.335062	0.14888	0.26212
	0.228132	0.150478	0.004354	0.171203
	0.890481	0.120318	0.760779	0.163864
	0.862221	0.087041	0.030554	0.08445
	1.32182	0.051	0.279599	0.103912
	0.827417	0.29459	0.223751	0.050655
	0.714784	0.040865	0.702496	0.207627
	0.926251	0.034845	0.623992	0.052587
	0.732094	0.14417	0.498441	0.025057
	0.744192	0.209119	0.011103	0.244947
	1.01989	0.12524	0.644406	0.002786
	0.610241	0.050958	0.265866	0.085077
	0.934731	0.055546	0.621107	0.033714
	0.758217	0.0081	0.624997	0.052585
	0.839327	0.144697	0.061264	0.261113
	0.647031	0.034359	0.43406	0.018351
	0.610228	0.071483	0.572875	0.011773
	0.162075	0.353195	0.384389	0.072989
	1.36323	0.314026	0.246279	0.05566
	0.638743	0.110497	0.290916	0.307026
	0.177059	0.082824	0.746449	0.46016
	0.104314	0.081395	0.208397	0.395855
	0.312736	0.044964	0.14098	0.040123
	0.791948	0.27456	0.222702	0.178575
	0.735298	0.023654	0.285589	0.3767
	0.830663	0.015558	0.256135	0.067354
	0.939578	0.056998	0.14759	0.173593
	0.91561	0.023626	0.276029	0.166872
	0.870826	0.184259	0.583662	0.11528
	0.74468	0.423021	0.183673	0.165535
	0.248549	0.030586	0.230528	0.197253
	0.86274	0.080771	0.560888	0.007786
	0.588853	0.092704	0.183352	0.037422
	1.1295	0.054137	0.073734	0.264104
	0.634567	0.145301	0.862247	0.185325
	1.00111	0.004016	0.244461	0.006278
	0.965087	0.048828	1.20125	0.080751
	1.11515	0.262283	0.639912	0.004629
	0.743994	0.275171	1.10334	0.038752
	0.84748	0.194716	0.497891	0.20074
	0.90361	0.125336	0.500246	0.097507
	0.817069	0.287542	0.758976	0.138627
	0.618718	0.018627	0.011047	0.470172
	0.768428	0.581319	0.731093	0.308563
	0.437856	0.147656	0.345153	0.12421
	0.765705	0.237501	0.313211	0.120853
	0.316647	0.012858	0.985153	0.068986
	0.98963	0.134864	0.858953	0.099065
	0.62256	0.057345	0.977515	0.128154
	0.611796	0.170586	0.000251	0.089874
	0.776028	0.04759	0.849922	0.136683
	0.529108	0.014765	0.273264	0.042285
	0.735547	7.34e-05	0.502589	0.22689
	0.878282	0.507314	0.08049	0.190899
	1.10713	0.201072	0.891926	0.038581
	0.886074	0.020089	1.82429	0.006244
	0.714914	0.007513	0.8891	0.215196
	0.826138	0.235289	0.11735	0.183046
	0.008073	0.447765	1.19017	0.083483
	0.871618	0.279505	0.35761	0.004569
	0.995712	0.119964	0.174564	0.191906
	0.127682	0.217042	1.07099	0.028694
	0.644201	0.224089	1.15154	0.20836
	0.971752	0.085052	0.550501	0.114584
	0.083775	0.008715	0.026289	0.005293
	0.251718	0.029396	0.848767	0.128375
	0.610002	0.262273	0.329639	0.166106
	0.716419	0.04602	0.080715	0.01782
	0.547919	0.023966	0.281163	0.098005
	0.00536	0.163554	0.995686	0.179404
	0.712409	0.390386	0.039055	0.149355
	0.627044	0.0689	0.385166	0.090307
	0.844541	0.193709	0.596531	0.616933
	0.77485	0.261903	0.825435	0.005817
	0.274823	0.042526	0.047443	0.22752
	0.282371	0.372182	0.642844	0.446029
	0.538843	0.269247	0.098287	0.004788
	0.470425	0.047061	0.084701	0.111861
	0.173762	0.208951	0.508961	0.123611
	0.726839	0.93836	0.278967	0.287981
	0.703712	0.077125	0.958352	0.200378
	0.602194	0.097241	0.310978	0.252927
	0.297793	0.217762	0.356542	0.145416
	0.868451	0.158112	0.492142	0.262259
	1.06196	0.144276	1.14856	0.07181
	0.666636	0.431262	0.165287	0.263484
	1.04564	0.097342	0.635281	0.198332
	0.77562	0.791629	0.758611	0.038724
	0.20004	0.602375	0.199174	0.064666
	0.432014	0.615606	0.876109	0.093163
	0.448116	0.104611	0.409678	0.320807
	0.451909	0.036518	0.567395	0.135511
	0.55209	0.475859	0.447446	0.047143
	0.80222	0.044883	0.766008	0.248364
	1.35259	0.438997	0.072706	0.283841
	0.982163	0.083489	0.296313	0.073581
	0.41893	0.078597	0.054856	0.099802
	0.875044	0.804496	0.354725	0.306198
	0.812198	0.31645	0.486021	0.258162
	0.698649	0.003389	0.584758	0.217717
	0.546818	0.003198	0.682232	0.200132
	0.999926	0.488459	0.482366	0.445998
	0.591791	0.273618	0.603451	0.117873
	0.058011	0.136409	0.317252	0.362951
	0.898957	0.359436	0.325333	0.170818
	0.836885	0.093304	0.708983	0.001139
	0.795366	0.002886	0.764498	0.128186
	0.699447	0.392193	0.198342	0.122697
	0.772226	0.0058	0.693242	0.780401
	0.791711	0.184606	0.289107	0.131837
	0.69775	0.277115	0.041796	0.122998
	0.816676	0.316624	0.235101	0.187027
	0.77512	0.167433	0.130797	0.145486
	0.766296	0.101106	0.203315	0.114509
	0.866415	0.059137	0.155093	0.016254
	0.445019	0.518857	0.008091	0.062708
	0.684305	0.155525	0.088616	0.154217
	0.753957	0.107984	0.452203	0.406321
	0.612537	0.050213	0.48195	0.254891
	0.654758	0.352922	0.438327	0.01178
	0.27655	0.041991	0.396401	0.282507
	0.752801	0.070291	0.399119	0.149566
	0.435014	0.061182	0.682189	0.043679
	0.513223	0.038153	0.283102	0.436913
	0.74248	0.145391	0.295377	0.252613
	0.065494	0.051625	0.750149	0.244096
	0.850076	0.27462	0.21306	0.09819
	0.033524	0.081609	0.287285	0.223063
	0.061592	0.008453	0.608765	0.391698
	0.745899	0.086095	0.033151	0.391346
	0.441054	0.010372	1.5056	0.144494
	1.02153	0.950541	0.763481	0.099387
	0.956952	0.322724	0.57738	0.352268
	0.937203	0.001238	0.172138	0.08236
	0.868171	0.491552	0.504905	0.183923
	0.701827	0.237931	0.843692	0.234441
	0.720639	0.099069	1.17866	0.054987
	0.736324	0.203761	1.01531	0.020238
	0.682399	0.047482	0.104067	0.212798
	0.78558	0.288246	0.404862	0.202577
	0.934473	0.235045	0.014575	0.015971
	0.906446	0.084159	0.032614	0.107621
	0.716003	0.161421	1.04902	0.092041
	1.02969	0.04543	0.129964	0.133233
	0.651647	0.029002	0.545628	0.159761
	0.814933	0.050055	0.61121	0.224516
	0.811265	0.298379	0.259386	0.383858
	0.703409	0.486104	0.534861	0.126425
	0.768016	0.077395	0.219669	0.007876
	0.48597	0.52239	0.060456	0.20122
	0.90582	0.386461	1.08756	0.071644
	0.431893	0.428596	0.42807	0.220029
	0.668836	0.008091	0.132348	0.173734
	0.58513	0.032868	0.072731	0.079881
	0.684108	0.350471	0.032589	0.218674
	0.762307	0.153242	0.204846	0.379862
	0.634455	0.019761	0.036049	0.219401
	0.919067	0.189546	0.075073	0.087786
	0.721219	0.337746	0.595486	0.069231
	0.822305	0.151777	0.900935	1.16647
	0.45814	0.059553	0.137384	0.03959
	0.343692	0.001786	0.558759	0.056685
	0.170207	0.01338	0.042662	0.182711
	0.399796	0.34793	0.744224	0.421815
	0.519815	0.254861	0.426555	0.20964
	0.99427	0.611029	1.55523	0.331026
	1.05135	0.100233	0.014983	0.12024
	0.721767	0.226623	0.395335	0.049753
	0.889245	0.332635	0.16124	0.131463
	1.00133	0.071824	0.481657	0.001965
	0.834347	0.32907	0.292835	0.007197
	0.724802	0.381454	0.539114	0.102551
	0.761014	0.498112	0.022241	0.010874
	0.937204	0.484934	0.402645	0.004443
	0.071185	0.004497	0.244417	0.383942
	0.653896	0.420682	0.577874	0.061552
	0.619493	0.614214	0.033124	0.094923
	0.302744	0.131972	0.104568	0.078898
	0.812746	0.701301	0.484492	0.006917
	0.630888	0.34008	0.67044	0.047081
	0.446678	0.053896	0.246058	0.097418
	0.622723	0.074662	0.492749	0.226179
	0.989352	0.128221	0.7347	0.521503
	0.120752	0.506194	0.351774	0.015152
	0.661003	1.20723	0.64848	0.202
	0.481292	0.012532	0.361845	0.080234
	1.06185	0.382678	0.403195	0.290265
	1.01804	0.145089	0.088806	0.193427
	0.759023	0.075274	0.039689	0.004164
	0.760096	0.378393	0.847273	0.038385
	0.770661	0.013514	0.028678	0.286428
	0.374059	0.476856	0.191293	0.134153
	0.667456	0.255169	0.519444	0.335384
	0.656332	0.333216	0.213923	0.143558
	0.488949	0.179683	0.52632	0.276641
	0.744796	0.002966	0.8457	0.356872
	0.045812	0.126082	1.05592	0.216152
	0.128611	0.02291	0.13986	0.322112
	0.839968	0.059033	0.244126	0.272056
	0.64338	0.369482	0.102752	0.1103
	0.635992	0.019134	0.103836	0.096534
	0.515464	0.189194	0.101432	0.011561
	0.904893	0.083013	0.670635	0.039188
	0.866561	0.039029	0.475457	0.520549
	0.684849	0.128959	0.575896	0.220068
	0.219338	0.514669	0.735926	0.109527
	1.98716	0.26271	0.275919	0.038141
	0.597768	0.173897	0.773829	0.184735
	0.760559	0.551376	0.051738	1.03589
	0.820362	0.190384	0.030455	0.374876
	0.565092	0.202843	0.595698	0.265638
	0.674233	0.03326	0.539086	0.137162
	0.628421	0.281192	0.721886	0.159668
	0.689121	1.83362	0.454923	0.019799
	0.719963	0.005747	0.299377	0.286788
	0.667675	0.007053	0.64975	0.230893
	0.84467	0.292244	0.068174	0.329625
	0.84821	0.758233	0.104069	0.004413
	0.780331	1.14913	0.811362	0.051548
	0.518621	0.34655	0.195641	0.094529
	0.925256	0.200499	0.31113	0.00152
	0.805869	0.432442	0.133937	0.178005
	0.272455	0.272451	0.546579	0.431295
	0.84106	0.695514	0.996288	0.127283
	0.162431	0.289978	0.53981	0.151352
	0.819884	0.012968	0.079543	0.129812
	0.008766	0.290608	0.965122	0.307004
	0.152946	0.048871	0.496936	0.291313
	0.533775	0.604953	0.884011	0.599186
	0.362659	0.233863	0.186213	0.372183
	0.655823	0.016846	0.436322	0.175174
	0.910568	0.228427	0.790883	0.293086
	0.713179	0.067715	0.585025	0.007458
	0.578291	0.350749	1.27334	0.234548
	0.75655	0.131039	0.326947	0.184088
	0.84465	0.426162	0.805214	0.346754
	0.512549	4.89e-05	0.280624	0.2448
	0.396811	0.048989	1.04021	0.044698
	0.515685	0.8523	0.316919	0.027481
	0.596258	0.009695	0.2632	0.037888
	0.723366	0.114863	0.553006	0.182837
	0.700792	0.156286	0.03456	0.156183
	0.652746	0.038423	0.497324	0.208462
	0.61032	0.050465	0.095162	0.087148
	0.677627	1.46465	0.392983	0.165481
	0.265989	0.084624	0.821056	0.038517
	0.480766	0.035375	0.513637	0.059243
	1.23049	0.035865	1.52551	0.132688
	0.784372	0.051302	0.475777	0.057896
	0.963747	0.076836	1.27758	0.103763
	0.735107	0.236125	0.87877	0.008891
	0.695245	0.441805	0.850934	0.276166
	0.762801	0.193424	0.612762	0.126358
	0.724198	0.006297	0.893761	0.170308
	0.644807	0.035495	0.168256	0.010862
	0.672985	2.2323	0.36639	0.238969
	0.791452	0.018049	0.897899	0.042127
	0.200036	0.275785	0.106299	0.15579
	0.276925	0.574734	0.557291	0.089021
	0.885401	0.909465	0.209094	0.068062
	0.755611	0.0847	0.26508	3.91e-05
	0.575704	0.200513	0.433677	0.037218
	0.291001	0.174125	0.059736	0.027761
	0.808084	0.696666	0.307994	0.456037
	0.653191	0.067103	0.387882	0.242929
	0.337059	0.538873	0.232732	0.017357
	0.52936	0.298868	0.611385	0.11059
	0.873443	0.291962	0.640145	0.112699
	0.25694	0.426417	0.266347	0.102014
	0.612179	0.142279	0.566869	0.014734
	0.591269	0.050559	0.10039	0.113985
	0.768851	0.316943	0.330864	0.104348
	0.629123	0.028995	0.218897	0.056167
	0.852348	0.227024	0.941626	0.216716
	0.515763	0.274288	0.531078	0.245799
	0.474615	0.25275	0.350654	0.052243
	0.96333	0.157031	0.904759	0.342544
	0.590468	0.664	1.67263	0.064645
	0.673914	0.140621	0.285933	0.20813
	0.641581	0.32453	0.529917	0.481933
	0.275613	0.258124	0.869311	0.025321
	0.62723	0.056315	0.172675	0.278837
	1.03471	0.012294	1.05492	0.057384
	0.649469	0.247948	0.64857	0.291633
	0.686752	0.075887	0.485372	0.066307
	0.594012	0.3685	0.325756	0.005788
	0.642533	0.053398	0.593863	0.061585
	0.091034	0.008396	0.858612	0.323989
	0.927894	0.035711	0.562734	0.056615
	0.813413	0.002286	0.446908	0.211171
	0.156362	0.029531	0.233749	0.140596
	1.19161	0.074138	0.110102	0.095443
	0.506533	0.128631	0.227339	0.168718
	0.418557	0.431279	0.934225	0.208139
	0.766005	0.370831	0.277345	0.003001
	0.439618	0.045081	0.895861	0.110413
	0.97328	0.111908	0.315122	0.076852
	0.265833	0.286603	0.091688	0.295896
	0.977478	0.120041	0.075668	0.017784
	0.748332	0.608142	0.488304	0.118445
	0.916879	0.250574	0.107646	0.221786
	0.200614	0.595108	0.701996	0.110711
	0.924291	0.23633	0.535107	0.01198
	0.745991	0.182292	0.041289	0.198846
	0.344715	0.132497	0.116649	0.367944
	0.343842	0.348501	0.234758	0.234488
	0.141024	0.232931	0.4715	0.00797
	0.445578	0.043782	0.285763	0.293657
	0.217094	0.500543	0.001279	0.289141
	0.945749	0.33335	0.124614	0.056743
	0.707181	1.62348	0.13089	0.028094
	0.83291	0.455397	0.015299	0.107253
	0.057557	0.206634	0.770622	0.102042
	0.82395	0.021202	0.104509	0.326764
	0.729063	0.637524	0.494473	0.331942
	0.711487	0.19552	0.418181	0.12853
	0.776562	2.57655	0.151767	0.258642
	0.989213	1.07539	0.284803	0.09678
	1.15818	0.093486	0.041156	0.151383
	0.539382	0.074605	1.4155	0.247651
	0.396162	0.202263	0.937542	0.21364
	0.272463	0.247725	9.02e-05	0.310795
	0.2641	0.117292	0.446643	0.184434
	0.458239	0.47217	0.506764	0.081822
	0.956645	0.375045	0.434873	0.067523
	0.307658	0.217333	1.05498	0.002878
	0.01407	0.097002	0.386204	0.013834
	0.578054	0.023831	0.081303	0.092813
	0.945615	0.120923	0.373378	0.014179
	0.6794	0.404866	0.085363	0.084727
	0.491932	0.080661	0.003224	0.209662
	0.546762	0.50288	0.087372	0.467789
	0.323018	0.123367	0.137658	0.303543
	0.457004	0.468468	0.018003	0.217508
	0.469167	0.029584	0.467939	0.011016
	0.857551	0.243401	1.06778	0.183884
	0.848536	0.500624	0.417175	0.111992
	0.436628	0.041617	0.652144	0.165165
	0.020153	0.349604	0.604712	0.320345
	0.314374	0.024673	0.514677	0.240773
	0.780052	0.018035	0.288148	0.045783
	0.246951	0.051305	1.04083	0.102469
	0.801758	0.307897	0.721486	0.154648
	0.01622	0.074242	0.001711	0.094327
	1.31067	0.681454	0.630723	0.033267
	0.910287	0.022287	0.423326	0.013802
	1.0273	0.162912	0.054931	0.210782
	0.874429	0.143019	0.937379	0.000222
	1.03564	0.123419	0.01918	0.197177
	1.15309	0.000258	0.393122	0.089843
	0.430674	0.130914	0.253523	0.03586
	0.77643	0.456043	0.141323	0.667924
	0.889507	0.04668	1.07011	0.029419
	0.531986	0.064307	0.027801	0.185238
	0.794972	0.20692	0.508419	0.215562
	0.675248	0.328461	0.169955	0.025833
	0.879559	0.237425	0.769349	0.134897
	1.1477	0.052465	0.262467	0.017322
	0.046403	0.170979	0.058086	0.282971
	0.032596	0.229449	0.073376	0.368851
	0.658136	0.333828	0.033835	0.474657
	0.759272	0.39414	0.208061	0.12799
	0.007815	0.491081	0.746269	0.002227
	0.129013	0.190343	0.298685	0.093634
	0.41753	0.311915	0.59266	0.212517
	0.797933	0.352432	0.195819	0.041483
	0.646738	0.355795	0.74047	0.43293
	1.18898	0.012894	0.022591	0.19751
	0.587673	0.004433	1.25139	0.04366
	0.567537	0.03	0.7216	0.211679
	0.76432	0.270214	1.22405	0.311476
	1.29368	0.046765	0.003027	0.216719
	0.827134	0.018116	0.814188	0.281698
	0.951686	0.160202	0.76302	0.112835
	0.600905	0.005832	0.138231	0.175619
	0.539121	0.159956	0.133404	0.501295
	0.659551	0.57019	0.641142	0.018508
	0.885497	0.071544	0.635088	0.01627
	1.04572	0.012447	0.025743	0.109924
	0.336389	0.048076	0.002898	0.107247
	0.707945	0.254246	0.247675	0.041626
	0.652011	0.035932	0.128996	0.041892
	0.647389	0.015107	0.048355	0.051722
	1.01117	0.038805	0.250453	0.067631
	0.628864	0.11895	0.736174	0.200792
	0.749731	0.149967	1.10285	0.042237
	0.569041	0.073208	1.18308	0.282564
	0.112567	0.598538	0.22568	0.248985
	0.821158	0.568199	0.035225	0.048989
	0.546007	0.002865	0.361365	0.183126
	0.425736	0.027388	0.152139	0.305132
	0.713885	0.123968	0.024847	0.083127
	0.53525	0.128233	0.060304	0.461073
	0.581276	0.515584	0.773869	0.070438
	0.465484	0.225188	0.835174	0.157322
	0.380027	0.028199	0.260189	0.068446
	0.451651	0.078636	0.139355	0.240037
	0.800846	0.242647	0.692722	0.165906
	0.564758	0.020723	0.06909	0.083295
	0.55053	0.144264	0.179995	0.440981
	0.556833	0.044887	0.651097	0.22143
	0.735243	0.478124	0.332283	0.005082
	0.825791	0.395245	0.606527	0.518158
	0.284436	0.034484	0.09829	0.014716
	0.633481	0.110063	0.525908	0.140637
	0.58237	0.422804	0.407025	0.457917
	0.924654	0.354762	0.129341	0.077343
	0.98483	0.038161	0.383231	0.020966
	0.732848	0.083449	0.164643	0.037594
	0.857573	1.21448	0.096565	0.176892
	0.082213	0.339586	0.750577	0.162199
	0.119398	0.002555	0.400631	0.073803
	0.173331	0.164122	0.595813	0.178433
	0.845826	0.477688	0.141784	0.131494
	0.404023	0.589479	0.478285	0.099526
	0.353139	0.319034	0.16557	0.000307
	0.34737	0.006472	0.098869	0.234101
	0.846592	0.335891	0.576036	0.293914
	0.622408	0.330835	0.294458	0.014951
	0.650546	0.127704	0.069905	0.265512
	0.629571	0.086645	0.311327	0.105933
	0.691871	0.350749	0.12799	0.167894
	0.532195	0.209117	0.184608	0.067069
	0.671116	0.285534	0.226133	0.026276
	0.323145	0.002177	0.467282	0.141651
	0.085264	0.027025	0.229903	0.510252
	0.789594	0.270061	0.045702	0.167456
	0.421371	0.152462	0.079323	0.066933
	0.396303	0.16397	0.476501	0.08318
	0.667519	0.030378	0.316497	0.20373
	0.857426	0.0903	0.309091	0.245625
	0.074619	0.136424	0.324343	0.285888
	0.495472	0.369191	0.113079	0.109444
	0.310839	0.044483	0.491452	0.046482
	0.812228	0.235864	0.612413	0.090631
	0.676525	0.353633	0.725551	0.226744
	0.517498	0.852415	0.114784	0.38592
	1.32511	0.040419	0.76625	0.122962
	0.502956	0.027337	0.068289	0.179479
	0.659507	0.047304	0.061914	0.061892
	0.839073	0.273213	0.951751	0.034586
	0.056683	0.00367	0.03227	0.041722
	0.485972	0.069929	0.135601	0.446614
	1.03276	0.028182	0.927673	0.098851
	0.672939	0.180817	0.358452	0.272338
	0.477504	0.173585	0.354749	0.156706
	0.662688	0.042606	0.548865	0.005498
	0.6317	0.147853	0.800368	0.030347
	0.813106	0.023247	0.837876	0.1653
	0.841966	0.076824	0.606208	0.068272
	0.091466	0.075659	0.181343	0.542946
	0.684088	0.020477	0.385471	0.10758
	0.625719	0.049862	1.47863	0.150526
	0.074777	0.252137	1.37689	0.039688
	0.446871	0.178323	0.315237	0.043107
	0.828736	0.252816	0.387725	0.062939
	0.588324	0.496683	0.095224	0.009217
	0.44038	0.045093	0.914361	0.288405
	0.094519	0.336615	0.468641	0.443267
	0.822612	0.460068	0.126651	0.159179
	0.832938	0.435283	0.02228	0.085087
	0.201237	0.286873	0.330476	0.095664
	0.940617	0.492742	0.215183	0.115777
	0.37491	0.025267	0.957595	0.111126
	0.64331	0.370683	0.375321	1.00162
	0.702906	0.186499	0.784557	0.257721
	0.337179	0.109971	0.015642	0.041322
	0.855999	0.133104	0.040663	0.137047
	0.534596	0.034111	0.053418	0.048314
	0.68089	0.085576	0.324123	0.287762
	0.717912	0.421666	0.374777	0.226723
	1.00024	0.131034	0.421509	0.013783
	0.780363	0.08416	0.123813	0.087321
	0.625166	0.993054	0.962242	0.013182
	0.261025	0.014882	0.295017	0.31647
	0.682313	0.067175	0.138313	0.017952
	0.931605	0.054324	0.164734	0.21267
	0.814785	0.349578	0.058412	0.152859
	0.315108	0.317169	0.670407	0.253249
	0.691378	0.008543	0.87228	0.124193
	0.394253	0.009115	1.0349	0.283738
	1.0115	0.395147	0.250263	0.035748
	0.912225	0.870593	0.171852	0.18764
	0.783723	0.170464	0.243868	0.110504
	0.716549	0.092893	0.155234	0.052101
	0.859682	0.001333	0.601683	0.039323
	0.735091	0.013735	0.250942	0.214702
	0.673325	0.061506	0.221644	0.570642
	0.969082	0.090468	0.042421	0.072876
	0.862619	0.009211	1.01712	0.118871
	0.837115	0.07544	0.105917	0.020896
	0.463011	0.251881	0.302312	0.040134
	0.77495	0.013442	0.699983	0.189052
	0.830016	0.191207	0.201035	0.272855
	0.491028	0.05627	0.239539	0.074175
	0.615593	0.003535	1.06539	0.090085
	0.741106	0.024337	0.09061	0.072244
	0.598984	0.028415	0.495297	0.034149
	0.809328	0.187048	0.571268	0.008415
	0.464545	0.10206	0.058009	0.16352
	0.649607	0.131074	0.705908	0.114625
	0.367866	0.481345	0.814993	0.179735
	0.38119	0.072731	0.633893	0.080641
	0.735421	0.404221	0.256552	0.015844
	0.731776	0.022752	0.520891	0.387391
	0.600085	0.374447	0.433485	0.012735
	0.378806	0.198272	0.59764	0.121347
	2.01052	0.272781	0.316569	0.287064
	0.457646	0.543297	0.346226	0.024138
	0.963837	0.091128	0.143687	0.162837
	0.764395	0.486188	1.05487	0.027299
	0.703298	0.049329	0.020512	0.042792
	0.484022	0.790575	0.139615	0.261971
	0.610229	0.540833	0.168481	0.35003
	0.723224	0.181058	0.179904	0.299167
	0.332384	0.685536	0.213419	0.029325
	0.633037	0.078012	0.185258	0.048087
	0.736186	0.008422	0.025977	0.598657
	0.018333	0.085542	0.0784	0.283661
	1.03131	0.248094	0.252966	0.059818
	0.654732	0.017879	0.159096	0.421159
	0.730636	0.049771	0.375128	0.049347
	0.483586	0.150215	0.183136	0.014566
	0.731042	0.225852	0.455005	0.202257
	0.734395	0.475022	0.266048	0.142043
	1.7313	0.086059	0.1921	0.276383
	0.842839	0.43826	0.609797	0.188973
	0.646026	0.143894	0.412424	0.083811
	0.488024	0.392417	0.186052	0.097778
	0.924092	0.413186	0.087079	0.254038
	0.772391	0.16267	0.401179	0.004174
	0.73642	0.113216	0.059121	0.256829
	1.06587	0.046429	0.106763	0.15808
	0.547806	0.327483	0.044578	0.166866
	0.723683	0.057772	0.379793	0.249764
	0.644033	0.209542	0.124622	0.119358
	0.992649	0.026932	0.051748	0.118901
	0.513026	0.305103	0.737283	0.129103
	0.644689	0.054191	0.275419	0.118911
	0.299868	0.147367	0.716117	0.281193
	0.743813	0.186092	0.42005	0.25441
	1.01821	0.36328	0.781889	0.128903
	1.0698	0.406941	0.387678	0.103925
	0.435157	0.304652	0.130659	0.376211
	0.740101	0.197889	1.21334	0.040622
	0.651857	0.2071	0.470199	0.060372
	0.5687	0.125412	0.396316	0.006296
	0.752791	0.082818	0.012887	1.12561
	0.278921	0.136742	0.839326	0.144192
	0.354139	0.246187	0.16119	0.052569
	0.386685	0.018087	1.16912	0.174195
	0.882247	0.294452	7.06e-05	0.170335
	0.047729	0.036466	0.064669	0.115958
	0.807392	0.160233	0.366906	0.48331
	1.09509	0.168755	0.006133	0.103495
	0.395098	0.200695	0.519318	0.203736
	0.873059	1.22051	1.06086	0.069943
	0.05265	0.002672	0.205702	0.500963
	0.481384	0.068037	0.454579	0.006959
	1.23699	0.260731	0.436134	0.087297
	0.537454	0.087653	0.577241	0.027227
	1.06402	0.261423	0.223696	0.036534
	0.272985	0.130318	0.191424	0.078126
	0.464118	0.091972	0.428164	0.075749
	0.386297	0.017313	0.653825	0.385236
	0.4724	0.405044	0.095809	0.025577
	0.803266	0.012738	0.664067	0.230958
	0.761101	0.00346	0.838649	0.051462
	0.366896	1.05745	0.595767	0.165531
	0.987089	0.31254	0.823271	0.163927
	0.806297	0.309003	0.130176	0.025033
	0.351617	0.06588	0.765603	0.155453
	0.662492	0.216807	0.364841	0.010262
	0.438812	0.167907	0.239826	0.28456
	0.660008	0.004905	0.391503	0.017544
	0.631001	0.027651	0.083295	0.015447
	0.847639	0.378223	0.409076	0.111734
	0.567957	0.189528	0.237268	0.241546
	0.395203	0.57714	0.412595	0.036551
	0.306066	0.609826	0.203766	0.239855
	0.600201	0.036588	0.453478	0.008311
	0.478038	0.001353	0.523303	0.074457
	0.616917	0.347317	0.235637	0.19795
	0.794014	0.240458	0.529886	0.108815
	0.212635	0.089532	0.553908	0.505339
	1.11713	0.070588	0.564326	0.313621
	0.81348	0.008083	0.136997	0.211621
	0.997265	0.026081	0.138055	0.011221
	0.589069	0.029463	0.475225	0.124918
	0.927011	0.365038	0.380713	0.205359
	0.372708	0.619597	0.457454	0.229136
	0.954451	0.033887	0.416249	0.003312
	0.743169	0.162615	0.333361	0.092889
	0.470286	0.304346	0.368525	0.106994
	0.530869	0.580887	1.03882	0.159611
	0.709525	0.196832	0.959919	0.182295
	0.548421	0.285429	0.586493	0.036604
	0.683245	0.242702	0.008248	0.293478
	0.631381	0.179203	0.326351	0.007083
	0.619443	0.000269	0.801782	0.551684
	0.580997	0.03223	0.268822	0.239738
	0.474629	0.268959	0.006965	0.116324
	0.735098	0.314338	0.125747	0.611457
	0.768988	1.05321	0.059307	0.197328
	0.28446	0.040832	0.08946	0.071114
	0.898348	0.015455	0.12503	0.06609
	0.48561	0.192837	0.604133	0.099663
	0.182842	0.016231	0.471873	0.228107
	0.571583	0.125813	0.019388	0.02093
	1.04143	0.327075	0.185355	0.134413
	0.010174	0.071506	0.183408	0.3109
	0.843441	0.070514	0.153353	0.191681
	0.863241	0.070338	0.954643	0.335197
	0.924851	0.215213	2.0019	0.040814
	0.817798	0.210627	0.475548	0.045756
	0.834463	0.269781	0.213582	0.156451
	0.738245	0.103418	0.18385	0.019712
	0.418597	0.104065	0.410383	0.318542
	0.655105	0.007166	0.224244	0.046425
	0.35837	0.160159	0.200063	0.080548
	0.678481	0.071515	0.179067	0.021246
	0.677445	0.063917	0.716479	0.142804
	0.70078	0.128086	0.196257	0.191629
	1.06312	0.054162	1.02304	0.208843
	0.354488	0.03677	0.149861	0.172886
	1.24818	0.123248	0.804645	0.198146
	0.245693	0.038645	0.622935	0.042482
	0.399982	0.101639	0.585979	0.5488
	1.01357	0.128572	0.276646	0.251068
	0.078706	0.020588	0.149976	0.155519
	1.11828	0.040353	0.260412	0.097956
	0.907044	0.278087	0.46828	0.128535
	0.579426	0.028201	0.016843	0.037279
	0.719579	0.092342	0.422074	0.278263
	0.158514	0.151449	0.470276	0.19465
	0.604107	0.237524	0.326727	0.141718
	0.685057	0.212899	1.23537	0.07998
	1.0694	0.013695	0.398334	0.000857
	0.285277	0.014457	0.295274	0.543791
	0.473972	0.345272	0.10589	0.018721
	0.633491	0.0263	0.983607	0.172841
	0.486965	0.700314	0.385197	0.138798
	0.812664	0.05524	0.139041	0.002834
	0.346854	0.166273	0.051438	0.107859
	0.497782	0.012486	0.23864	0.414422
	0.81999	0.121434	0.426738	0.118832
	0.149422	0.023473	0.472999	0.351827
	0.26095	0.070082	0.242917	0.467995
	0.108829	0.372015	0.165269	0.012126
	0.797399	0.180381	0.306087	0.208173
	0.884325	0.005505	0.174749	0.466164
	0.85663	0.205894	0.41908	0.401427
	0.216459	0.081656	0.334168	0.036947
	0.590917	0.011598	0.90865	0.05327
	0.561656	0.095374	0.266942	0.113155
	0.939919	0.015623	0.163028	0.175058
	0.866056	0.177748	0.294617	0.101796
	0.813077	0.140238	0.610307	0.019776
	0.464219	0.101228	0.287347	0.175982
	0.794558	0.809631	0.155866	0.047662
	0.790675	0.111881	0.328472	0.047421
	0.358174	0.309157	0.897406	0.03304
	0.194223	0.387747	0.404253	0.099489
	0.328434	0.747041	0.852756	0.03591
	1.06216	0.069076	0.360544	0.267769
	0.508554	0.185859	0.145431	0.125535
	0.897142	0.118281	0.149504	0.084107
	0.9245	0.088801	0.50343	0.032716
	6.75e-05	1.16459	0.222863	0.046654
	0.480676	0.056101	0.036383	0.029663
	0.96488	0.218937	0.014927	0.017845
	0.298964	0.025916	0.810291	0.241065
	0.372229	1.00615	0.587493	0.194339
	0.194277	0.0465	0.061725	0.017132
	0.977678	0.760666	0.803868	0.025903
	0.336149	0.590059	0.176393	0.034059
	0.25735	0.520472	0.579049	0.117832
	0.86492	2.65219	0.607507	0.337124
	0.022186	0.002682	0.215433	2.41361
	0.745533	0.273288	0.659974	0.114984
	0.671693	0.452939	0.267208	0.03104
	0.030235	0.019509	0.202525	0.360279
	0.63745	0.661662	0.487569	0.025972
	0.351425	0.054751	0.305954	0.262661
	0.770183	0.09178	0.140732	0.209853
	0.649208	0.006958	0.093045	0.018582
	0.543227	0.140926	0.284708	0.152193
	0.373676	0.041896	0.480296	0.509448
	0.712414	0.114072	1.9713	0.071256
	0.975311	0.362952	0.222557	0.133278
	1.133	0.132858	0.440695	0.059738
	0.652705	0.101766	0.403108	0.023334
	0.066662	0.472557	0.961425	0.226666
	0.830492	0.010605	0.577153	0.064448
	0.678102	0.074942	0.328739	0.253108
	0.637803	0.032771	0.510295	0.322276
	0.756544	0.052095	0.178846	0.215173
	0.024755	0.112321	0.285757	0.077638
	0.922926	0.018365	0.203212	0.140044
	0.66668	0.260246	0.522594	0.126478
	1.26668	0.158701	0.111288	0.22363
	0.671757	0.152943	0.394246	0.454089
	0.314631	0.183908	0.244651	0.097956
	0.772646	0.28074	0.409681	0.594112
	0.294876	0.402196	1.16853	0.234667
	0.574473	0.064015	0.538108	0.009073
	0.259463	0.443241	0.050662	0.01978
	1.14428	0.137946	0.135488	0.048848
	1.09763	0.019541	0.479681	0.436179
	0.68013	0.001751	0.12044	0.081142
	1.05254	0.036239	0.113166	0.394213
	0.823625	0.03483	1.28145	0.503795
	0.518161	0.611602	0.138808	0.198304
	1.21985	0.023742	0.378293	0.172761
	0.628988	0.170963	0.565726	0.050469
	0.570045	0.34312	0.072775	0.028375
	0.751495	0.223663	0.212777	0.096798
	0.560351	0.06415	0.196611	0.381431
	0.759913	0.074971	0.244091	0.031547
	0.69301	0.04165	1.61043	0.165174
	0.724092	0.149649	0.568731	0.060311
	0.720779	0.093409	0.459873	1.65317
	0.980428	0.349472	0.071892	0.339593
	0.602091	0.235529	1.20074	0.366975
	0.598664	0.095473	0.422251	0.528041
	0.790606	0.017019	0.262952	0.062921
	0.522552	0.085369	0.961423	0.022128
	1.72762	0.022231	0.428848	0.245851
	0.866167	0.057524	0.751244	0.169936
	0.733001	0.041548	0.232409	0.12426
	0.533189	0.057966	0.387878	0.173249
	0.476353	0.036853	0.154593	0.424624
	0.754547	0.045438	0.39833	0.185645
	0.33766	0.01679	0.036771	0.348184
	0.372576	0.212002	0.293246	0.040342
	0.790011	0.047211	0.647445	0.149867
	0.793276	0.094258	0.321728	0.309856
	0.888939	0.347697	0.022175	0.072273
	0.565281	0.382855	0.534739	0.086257
	0.191808	0.092	0.285074	0.15243
	0.181705	0.002599	0.310179	0.037591
	0.635555	0.349922	0.230431	0.010283
	0.682815	0.883628	0.409495	0.089664
	0.698354	0.049345	0.384596	0.078776
	0.949777	0.035176	0.003682	0.061693
	0.914676	0.015403	0.028864	0.035999
	0.945664	0.037737	1.19655	1.00397
	0.489938	0.125262	0.347385	0.139598
	0.241346	0.455604	0.640495	0.161932
	0.615959	0.194084	0.263063	0.077895
	0.321518	0.07338	0.433347	0.024173
	0.425361	0.329214	0.508617	0.062202
	0.839851	0.138243	0.077048	0.004463
	0.342315	0.272863	0.225958	0.431336
	0.710567	0.027292	0.122639	0.102746
	0.824393	0.178306	0.796724	0.084982
	0.674658	0.062198	0.07164	0.039215
	0.26637	0.501553	0.012727	0.092124
	0.245279	0.057122	0.249143	0.057111
	0.71783	0.036038	0.026889	0.133673
	0.617475	0.027765	0.302871	0.488764
	1.32685	0.079055	0.658656	0.037269
	0.847693	0.09533	0.173311	0.022472
	1.01229	0.016997	0.09446	0.056561
	0.696748	0.328953	0.253955	0.364771
	0.886643	0.024658	0.590201	0.019333
	0.109534	0.206112	0.456215	0.304889
	0.62768	0.352342	0.202121	0.543851
	0.900417	0.106913	0.508934	0.186916
	0.371882	0.07232	0.312105	0.311274
	0.288504	0.449377	0.082231	0.078797
	0.981213	0.034948	1.30508	0.167446
	0.666486	0.023292	0.075437	0.291431
	0.339414	0.016138	0.673569	0.026993
	0.394751	0.093168	0.031711	0.365901
	0.92539	0.062653	0.101606	0.069467
	0.782475	0.251264	0.085712	0.340373
	0.608962	0.013466	1.26012	0.16698
	0.802682	0.169564	0.421558	0.186854
	0.804663	0.035875	0.332371	0.103011
	0.698819	0.047571	0.035965	0.092208
	0.535347	0.003511	0.085299	0.449051
	0.774734	0.252476	0.254101	0.329583
	0.581268	0.2551	0.750759	0.337184
	0.252612	0.264758	0.027352	0.07395
	0.407902	0.085221	0.117142	0.455376
	0.69581	0.037891	0.002123	0.124178
	0.792926	0.35673	0.543299	0.059012
	0.591017	0.058979	0.352011	0.123999
	0.507457	0.061593	0.002963	0.125182
	0.434873	0.117648	0.044183	0.011125
	1.11167	0.176502	0.392521	0.589056
	0.605862	0.090534	0.151302	0.047368
	0.822616	0.245389	0.653776	0.203779
	0.073492	0.490832	0.239156	0.41525
	0.408589	0.043127	0.080726	0.353366
	0.489697	0.107797	0.1674	0.211886
	0.879158	0.327615	0.266184	0.438432
	0.434313	0.11807	0.074915	0.115981
	0.538183	0.059953	0.142216	0.062782
	0.24679	0.601035	0.127006	0.068924
	0.422044	0.045715	0.552345	0.339851
	0.923711	0.359611	0.869651	0.177326
	0.717117	0.23883	0.358215	0.070945
	0.450622	0.183875	0.014157	0.084894
	0.828268	0.101174	0.354293	0.417655
	0.474147	0.025283	0.083227	0.045181
	0.344228	0.039949	0.380195	0.10104
	0.800461	0.248751	0.094867	0.011711
	0.319628	0.004139	0.017723	0.095734
	0.763013	0.713934	0.07402	0.010814
	0.773617	0.031272	0.893505	0.149008
	0.743096	0.033423	0.530353	0.163434
	0.789434	0.104036	0.041377	0.23035
	0.19049	0.10179	0.436391	0.024493
	1.17899	0.001604	0.323392	1.38068
	0.072029	2.93e-05	0.012087	0.041708
	0.863999	0.208272	0.388069	0.46112
	0.300891	0.097595	0.415848	0.075665
	0.52392	0.038292	0.377238	0.017411
	1.09626	0.02664	0.183894	0.042185
	0.772955	0.200032	0.472018	0.23305
	0.343653	0.133906	0.26779	0.032923
	0.661758	0.035898	0.55021	0.251307
	0.03722	0.144416	0.097333	0.237587
	0.601895	0.012509	0.192799	0.140854
	0.6633	0.045353	0.694615	0.74039
	0.02921	0.064712	1.08441	0.065605
	0.13891	0.073372	0.036838	0.373289
	0.795214	0.139251	0.560748	0.030754
	0.42124	0.234166	0.292026	0.174002
	0.496494	0.067522	0.622083	0.193619
	0.014474	0.373235	0.264665	0.244468
	0.609566	0.180997	0.193387	0.087307
	0.756282	0.106412	0.218769	0.190157
	0.671216	0.24519	0.48279	0.114596
	0.433041	0.097682	0.748882	0.067571
	0.75065	0.045228	0.406308	0.068781
	0.504466	0.008966	0.571554	0.291802
	0.790008	0.371015	0.095262	0.110529
	0.343195	0.108285	0.734442	0.044917
	0.688851	0.252882	0.368802	0.112382
	0.422605	0.27673	0.311498	0.047047
	0.390749	0.227533	0.066988	0.220756
	0.375522	0.022985	0.068759	0.206999
	0.327756	0.363967	0.130643	0.004394
	0.841339	0.022652	0.341556	0.005928
	0.041783	0.217291	0.275689	0.257423
	0.659775	0.377629	0.182845	0.196138
	0.691383	0.413627	0.291154	0.19678
	0.366072	0.102117	0.103988	0.12418
	1.29482	0.000157	0.492943	0.103384
	0.356015	0.096475	0.225452	0.190403
	0.407407	0.004122	0.08587	0.211786
	0.215971	0.084719	0.121541	0.228562
	0.211285	0.204154	0.580051	0.017869
	0.466547	0.140709	1.12756	0.250411
	0.211504	0.071268	0.355475	0.195071
	0.937451	0.268226	0.047419	0.050511
	0.716976	0.188811	0.165241	0.128772
	0.213421	0.000106	0.959884	0.056423
	0.332366	0.294399	0.14573	0.026274
	0.008788	0.025226	0.480188	0.042411
	0.574708	0.066006	0.768983	0.201423
	0.277998	0.062916	0.648799	0.115797
	0.480192	0.032136	0.504391	0.021176
	0.572732	0.153945	0.219999	0.137855
	0.216493	0.217749	0.311494	0.299191
	0.583692	0.411726	0.136728	0.023744
	0.795018	0.131331	0.401277	0.001846
	0.734671	0.508673	0.045398	0.310175
	0.942454	0.278933	0.38555	0.376792
	0.786877	0.047456	0.752964	0.082199
	0.520867	0.097065	0.596591	0.108532
	0.05025	0.175526	0.110388	0.0689
	0.679637	0.179135	0.038239	0.131241
	0.726883	0.224099	0.253464	0.178672
	0.392579	0.001276	0.219549	0.081408
	0.990021	0.188865	0.286988	0.31895
	0.894564	0.34318	0.245817	0.093354
	0.492702	0.21846	0.0716	0.083522
	0.846573	0.137744	0.118333	0.212976
	0.775219	0.010721	1.73784	0.023922
	0.606278	0.351655	0.001244	0.003333
	0.535427	0.00272	0.008466	0.014719
	0.715481	0.075023	0.296118	0.229399
	0.591884	0.056319	0.074244	0.104553
	0.687081	0.026921	0.349796	0.492109
	0.472714	0.006294	0.494014	0.111517
	0.634116	0.043054	0.152083	0.064632
	0.926748	0.147054	0.363029	0.146506
	0.863489	0.012302	0.164662	0.014161
	0.53289	0.059316	0.038845	0.266746
	0.264901	0.541544	0.453828	0.110039
	1.02971	0.091151	0.00752	0.060052
	0.630208	0.074671	0.569495	0.278387
	0.584835	0.025603	0.198994	0.202717
	0.351145	0.074213	0.531687	0.003911
	0.42923	0.026601	0.123467	0.080509
	0.448393	0.18953	0.294657	0.037367
	0.536177	0.028749	0.151427	0.23889
	0.368952	0.071698	0.054986	0.024247
	0.49438	0.034771	0.128378	0.20324
	0.144409	0.083999	0.494976	0.689509
	0.349832	0.117302	0.377731	0.014662
	0.84123	0.378512	0.031978	0.283121
	0.854868	0.002903	0.080166	0.021373
	0.472221	0.143352	0.378614	0.030506
	0.562211	0.024836	0.225212	0.016275
	0.645122	0.051882	0.376485	0.018515
	0.430603	0.014137	0.247427	0.105101
	0.744058	0.050356	0.265008	0.1601
	0.720625	0.052994	0.689107	0.070615
	0.677695	0.133068	0.53268	0.055047
	0.650471	0.247841	0.544988	0.041925
	0.832763	0.237074	0.046958	0.494735
	0.767525	0.010787	0.031561	0.502802
	0.13144	0.088016	0.085956	0.366222
	1.16222	0.410597	0.109302	0.112135
	0.345897	0.256301	0.588657	0.301194
	0.901116	0.010838	0.58018	0.101438
	0.108498	0.161809	0.80887	0.12128
	0.263648	0.026355	0.417671	0.172208
	0.895889	0.004878	0.130785	0.130644
	0.567365	0.016363	0.135619	0.229475
	0.633269	0.185248	0.166472	0.357183
	0.20541	0.061937	0.28518	0.095996
	0.538923	0.117523	0.118841	0.12153
	0.72923	0.056956	0.181296	0.18992
	0.027679	0.092811	0.0733	0.224941
	0.074982	0.023243	0.308386	0.140426
	0.597446	0.18463	0.552855	0.191401
	0.665228	0.081774	0.465852	0.203177
	0.438418	0.12939	0.433767	0.004532
	0.561657	0.142111	0.03556	0.090912
	0.413539	0.160625	0.022497	0.253611
	0.998064	0.023265	0.59208	0.008464
	0.719537	0.114575	0.084187	0.076114
	0.436871	0.095334	0.439243	0.187357
	0.174328	0.07254	0.228486	0.215583
	0.818127	0.050996	0.412126	0.258424
	0.490509	0.128493	0.836186	0.365827
	0.735943	0.075897	0.079873	0.005893
	0.453486	0.000973	0.153976	0.306895
	0.846793	0.164552	0.008147	0.584001
	0.450848	0.062878	0.360619	0.06122
	0.503699	0.010472	0.014352	0.043429
	0.636118	0.024476	0.086078	0.25035
	0.313365	0.047016	0.486883	0.23144
	0.878758	0.144484	0.02988	0.133356
	0.019268	0.037569	0.385293	0.289525
	0.829898	0.057125	0.293212	0.419406
	0.649455	0.083419	0.43086	0.155715
	0.353402	0.11414	1.07221	0.384476
	1.5475	0.171198	0.26309	0.36576
	0.326338	0.068748	0.136475	0.114612
	0.576332	0.159781	0.262527	0.195277
	0.838055	0.109149	0.313419	0.334622
	0.151001	0.117118	0.138629	0.150648
	0.385062	0.062448	0.120696	0.028858
	0.253192	0.072345	0.53815	0.037867
	0.589763	0.018031	0.721317	0.003423
	0.578665	0.165935	0.134898	0.204438
	0.427669	0.261798	0.280268	0.063887
	0.944394	0.137196	0.321561	0.005505
	0.987011	0.052159	0.788934	0.072465
	0.322502	0.098147	0.529467	0.256628
	0.579595	0.109012	0.525687	0.177552
	0.469994	0.209597	0.603946	0.220304
	0.16315	0.222441	0.000137	0.033172
	0.939917	0.027913	0.069609	0.020711
	0.770673	0.034736	0.663454	0.06791
	0.860201	0.046512	0.635918	0.445954
	1.0264	0.385161	0.382223	0.246783
	0.622404	0.439004	0.199588	0.168483
	0.676019	0.551632	0.04428	0.04662
	0.211772	0.42244	0.212516	0.177277
	1.02418	0.24575	0.420995	0.329938
	0.720641	0.041782	0.171989	0.078484
	0.437763	0.001256	0.659503	0.084621
	0.328132	0.520795	0.239702	0.256089
	0.494744	0.071705	0.047185	0.022186
	0.374177	2.37013	1.08598	0.025206
	1.02443	0.331031	0.063103	0.129712
	0.86179	0.052469	0.233424	0.046701
	0.691672	0.38366	0.510542	0.037332
	1.27757	0.249921	0.568556	0.132966
	0.0642	0.05043	0.076288	0.393554
	0.724406	0.204752	0.561143	0.112444
	0.726678	0.150786	0.211522	0.015657
	1.07859	0.15136	0.04958	0.015894
	0.50379	0.216632	0.038307	0.336454
	0.614081	0.247514	0.386725	0.059839
	0.771501	0.178855	0.057887	0.232511
	0.73937	0.085508	0.092831	0.344505
	0.520293	0.132538	0.012406	0.411578
	0.998963	0.051858	0.305364	0.011044
	0.194544	0.194961	0.261864	0.000447
	0.665481	0.094521	0.570707	0.003486
	0.848765	0.024958	0.276482	0.341524
	0.886882	0.104716	0.291224	0.079151
	0.744835	0.161528	0.373166	0.200629
	0.049496	0.004451	0.008485	0.199988
	0.086407	0.166924	0.332075	0.450153
	0.045888	0.259052	0.192101	0.202544
	0.866342	0.167508	0.445723	0.021319
	0.131185	0.02177	0.133041	0.189047
	0.703558	0.043228	0.25126	0.024303
	0.730862	0.011122	0.266483	0.153387
	1.09359	0.119507	0.019398	0.036062
	0.394068	0.129258	0.07853	0.459261
	0.22204	0.054085	0.255218	0.267351
	0.067747	0.182882	0.565682	0.04411
	0.705563	0.102332	0.155409	0.052426
	0.05912	0.021568	0.5107	0.110024
	0.499987	0.041945	0.249238	0.136043
	0.005898	0.185177	0.890754	0.048413
	0.719465	0.047342	0.250538	0.007325
	0.070609	0.026636	0.21209	0.469174
	0.510389	0.116427	0.603083	0.343202
	0.650812	0.014802	0.08523	0.109556
	0.909362	0.112819	0.047882	0.128224
	0.17455	0.039023	0.867531	0.13987
	0.425575	0.30146	0.213854	0.224828
	0.276412	0.065819	0.428555	0.030076
	0.000382	0.099579	0.126812	0.053707
	0.778404	0.106291	1.47369	0.431289
	1.192	0.012888	1.47337	0.123896
	0.688532	0.321907	0.277681	0.035231
	3.22897	0.153979	0.66048	0.185808
	0.064503	0.464199	0.565657	0.04913
	1.96882	0.031877	0.099989	0.090892
	0.018879	0.088597	0.576051	0.018141
	0.992316	0.064037	0.548702	0.060068
	0.719534	0.01306	0.524268	0.152033
	0.388203	0.135049	0.178539	0.027933
	0.18673	0.040471	0.56666	0.440612
	0.773964	0.027558	0.201421	0.111032
	0.240668	0.011388	0.223984	0.184212
	0.497134	0.085882	0.025289	0.175675
	0.587271	0.329663	0.650976	0.303255
	0.696847	0.126671	0.533663	0.112176
	0.451195	0.081033	0.163835	0.333381
	0.623454	0.299772	0.673076	0.043372
	0.659136	0.262942	0.185285	0.004905
	0.341568	0.048109	0.466002	0.04248
	0.76052	0.137757	0.199547	0.097081
	0.796491	0.219619	0.001262	0.118141
	0.617647	0.16518	0.365381	0.161127
	0.301881	0.17584	0.260278	0.178576
	1.53881	0.192292	1.08831	0.113239
	0.352753	0.328002	0.024934	0.016912
	0.50051	0.045547	0.011489	0.090512
	1.02175	0.149797	0.050362	0.011563
	0.009061	0.008634	0.222015	0.134867
	0.302285	0.361409	0.211681	0.335159
	0.305534	0.033695	0.129676	0.060321
	0.74432	0.364457	0.022312	0.046718
	0.322461	0.107404	0.216976	0.439627
	0.519423	0.076096	0.231182	0.43119
	0.813935	0.205283	0.02497	0.155854
	1.09047	0.175594	0.161515	0.021182
	0.186796	0.003268	0.020627	0.131471
	0.527028	0.229342	0.881751	0.47761
	0.506811	0.010287	0.086696	0.157573
	0.221333	0.111541	0.243207	0.099216
	1.03311	0.156765	0.210523	0.175685
	0.822348	0.091459	0.084189	0.280086
	0.894402	0.074992	0.01344	0.353443
	0.860181	0.068127	0.305846	0.029809
	0.632438	0.10639	0.284382	0.618478
	0.132448	0.377747	0.369297	0.150943
	0.909109	0.129088	0.003649	0.357981
	0.067269	0.196902	0.017843	0.488932
	0.973287	0.069908	0.478672	0.326855
	0.687514	0.139106	0.169836	0.012239
	0.657018	0.276073	0.047909	0.070536
	0.26149	0.055353	0.330077	0.163683
	0.780576	0.10491	0.056336	0.030906
	0.628762	0.195829	0.322613	0.094667
	1.00208	0.09443	0.246218	0.286534
	1.1261	0.019115	0.315739	0.008474
	0.668934	0.388513	0.033971	0.181754
	1.20918	0.452946	0.108072	0.061175
	0.37454	0.139298	0.226182	0.165273
	0.757167	0.575847	0.0955	0.076124
	0.576939	0.213788	0.034638	0.159108
	0.80367	0.17773	0.208626	0.041657
	0.549561	0.091534	0.040062	0.128997
	0.943382	0.093366	0.268522	0.092281
	0.481106	0.161838	0.026871	0.077372
	0.985592	0.158039	0.372819	0.117265
	0.786511	0.064997	0.465075	0.035395
	0.69694	0.264836	0.062658	0.03543
	0.795629	0.023008	0.350784	0.329018
	5.09e-05	0.191603	0.70994	0.633867
	0.763883	0.182669	0.136175	0.243033
	1.27645	0.07995	0.258644	0.030107
	0.789369	0.021662	0.489512	0.155693
	0.781145	0.276412	0.059801	0.339994
	0.262734	0.010486	0.645849	0.252857
	1.04237	0.26286	0.014383	0.135756
	0.880188	0.284468	0.24323	0.102859
	0.750311	0.045442	0.650628	0.050004
	0.829982	0.201078	0.458821	0.087364
	0.783958	0.119314	0.26701	0.4404
	0.817466	0.052625	0.185626	0.310322
	0.598483	0.350109	0.391452	0.128384
	0.491635	0.175268	0.802381	0.076123
	0.001283	0.239527	1.26542	0.08299
	0.757357	0.190264	0.318369	0.315681
	0.193249	0.004462	0.130278	0.419257
	0.892009	0.13815	0.25017	0.107761
	0.554458	0.161063	0.235869	0.032445
	0.22096	0.528051	0.057392	0.121612
	0.824973	0.064985	0.27591	0.084981
	0.644536	0.303232	0.160344	0.03569
	0.583895	0.065953	0.147743	0.004831
	1.22343	0.024859	0.014221	0.301858
	0.631044	0.053397	0.166448	0.139722
	0.526919	0.002916	0.346245	0.490318
	0.225099	0.032614	0.542474	0.157045
	0.848926	0.054991	0.218743	0.090349
	1.00758	0.13546	0.042706	0.303748
	0.541086	0.179511	0.213162	0.152518
	1.14794	0.197862	0.023437	0.003973
	0.407577	0.095833	0.010296	0.11907
	0.355141	0.131746	0.235072	0.018299
	0.504358	0.023371	0.251548	0.224582
	0.586554	0.035553	0.566324	0.108317
	1.13807	0.018563	0.006374	0.322544
	0.448753	0.014319	0.131813	0.72205
	0.234136	0.011039	0.39268	0.015601
	0.516586	0.22004	0.188982	0.132517
	1.02605	0.130383	0.101842	0.055964
	0.231808	0.014661	0.036264	0.072904
	1.05086	0.350454	0.424677	0.43303
	0.978076	0.033289	0.289949	0.315896
	1.14389	0.143154	0.416858	0.046798
	0.918224	0.123128	0.023644	0.298744
	1.01924	0.063631	0.312096	0.021755
	0.93131	0.119527	0.538755	0.138934
	0.793037	0.182774	0.280595	0.161085
	0.134224	0.014323	0.095945	0.277977
	1.16701	0.00034	0.333702	0.496967
	0.578759	0.059587	0.326618	0.03557
	0.426137	0.131694	0.493702	0.193807
	0.023356	0.202061	0.29635	0.225539
	0.424961	0.074736	0.055714	0.367464
	1.14479	0.178962	0.449841	0.041181
	0.762356	0.064097	0.36334	0.140663
	0.85593	0.041437	0.526081	0.012302
	0.653693	0.008989	0.015292	0.042096
	0.964581	0.159174	0.20073	0.260126
	0.65811	0.260332	0.226995	0.250874
	0.038398	0.018488	0.776141	0.297943
	0.659222	0.035147	0.013874	0.247388
	0.450138	0.151955	0.143496	0.23659
	0.682938	0.006302	0.474978	0.018516
	0.924232	0.099736	0.148623	0.033253
	0.865592	0.142216	0.239156	0.1104
	0.000115	0.046987	0.555888	0.095416
	1.01265	0.21673	0.656298	0.017715
	0.693002	0.160246	0.266916	0.59121
	1.01567	0.377477	0.418335	0.035309
	0.421145	0.237044	0.155675	0.413203
	0.364222	0.012706	0.362959	0.080555
	0.533203	0.018069	0.106438	0.228589
	1.19397	0.008685	0.627035	0.051057
	0.573172	0.003964	1.72005	0.405973
	0.503687	0.075489	0.293475	0.11473
	0.006368	0.322012	0.443697	0.331533
	0.449786	0.074712	0.31237	0.32312
	1.2478	0.293363	0.035955	0.462028
	0.755485	0.275137	0.182351	0.129142
	2.52755	0.027482	0.35155	0.311745
	0	0.007781	0.11183	0.050816
	1.08201	0.08391	0.797706	0.207752
	0.312379	0.202548	0.211929	0.363275
	0.192552	0.216788	0.535254	0.245865
	0.679709	0.099183	0.09997	0.062084
	0.587398	0.417755	0.529219	0.065234
	0.019417	0.114364	0.111198	0.000533
	0.636843	0.045365	0.212038	0.100974
	1.21671	0.008296	0.028622	0.25794
	0.668448	0.167299	0.065614	0.33124
	0.113668	0.057077	0.130822	0.141521
	0.609862	0.02901	0.123056	0.285349
	0.288415	0.132893	0.292238	0.219922
	1.01044	0.275032	0.285359	1.09546
	0.650727	0.036842	0.09219	0.248627
	0.571956	0.007413	0.284654	0.180118
	0.702568	0.040841	0.75061	0.019532
	0.764955	0.092688	0.388865	0.272189
	1.00569	0.105671	0.017297	0.106377
	0.734863	0.093971	0.048685	0.236532
	0.418361	0.286426	0.094204	0.289067
	0.328505	0.215518	0.576369	0.507348
	0.529639	0.103756	0.397071	0.115491
	0.42599	0.144289	0.038019	0.268812
	0.59212	0.13704	0.032323	0.275266
	0.820185	0.213513	0.063402	0.188616
	0.587228	0.381793	0.848769	0.002783
	0.580433	0.058068	0.171204	0.426704
	0.894923	0.295717	0.19264	0.005059
	0.542923	0.102135	0.074893	0.672349
	0.315417	0.216304	0.124625	0.362252
	1.05775	0.192859	0.354812	0.547793
	0.904704	0.005479	0.135173	0.204736
	1.01092	0.029026	0.306887	0.390945
	1.18388	0.111827	0.447909	0.136955
	0.918388	0	0.357597	0.169368
	1.1802	0.130878	0.759104	0.133545
	1.19274	0.135674	0.128861	0.227539
	0.785131	0.083385	0.13357	0.003914
	0.550008	0.302457	0.011599	0.342661
	0.811653	0.035716	0.123841	0.159694
	0.277075	0.321409	0.157065	0.027662
	0.073927	0.372448	0.041086	0.065925
	0.010457	0.005863	0.542974	0.192139
	0.745237	0.140611	0.358509	0.231067
	0.67263	0.144111	0.384076	0.457779
	0.869312	0.19918	0.978365	0.116874
	0.146596	0.004859	0.206039	0.249773
	0.477544	0.209992	0.029152	0.01826
	0.413294	0.018471	0.11466	0.389756
	0.762601	0.124094	0.451918	0.05387
	0.879336	0.099212	1.80349	0.370997
	0.920036	0.014464	0.245717	0.412642
	0.793573	0.329796	0.28945	0.173288
	1.02904	0.162886	0.109631	0.014952
	0.779288	0.041014	0.129059	0.001023
	0.829021	0.117306	0.209981	0.288776
	0.711101	0.447698	0.301201	0.257433
	0.684172	0.027336	0.188259	0.066091
	0.893893	1.04642	0.012679	0.269768
	0.838956	0.385786	0.724638	0.155608
	0.028895	0.015897	0.074624	0.282863
	1.09369	0.03412	0.029782	0.121789
	0.662725	0.002045	0.520612	0.525164
	0.956314	0.390749	0.073489	0.210086
	0.506028	0.055358	0.202519	0.142521
	0.3844	0.235408	0.591935	0.13975
	1.0246	0.133013	0.045971	0.28848
	0.817621	0.028201	0.110325	0.113962
	1.09673	0.161169	1.46914	0.320444
	0.9797	0.087303	0.157195	0.462242
	0.9095	0.232903	0.53697	0.374692
	0.51902	0.260216	0.368987	0.25177
	0.390302	0.140615	0.064017	0.116223
	0.031811	0.245779	0.308446	0.063276
	0.815211	0.091256	0.006795	0.258414
	0.588928	0.002875		0.122858
	0.886992	0.22653		0.198394
	1.06458	0.105415		0.083225
	0.874833	0.251853		0.339794
	0.505805	0.225984		0.167883
	0.57608	0.257315		0.014745
	0.901602	0.255089		0.370524
	0.712439	0.115739		0.218872
	0.705726	0.190026		0.080743
	0.408122	0.083397		0.239391
	0.292742	0.089421		0.056684
	0.731142	0.159003		0.22823
	0.813807	0.126889		0.449081
	0.900112	0.050988		0.372105
	0.172426	0.145901		0.303084
	0.530001	0.298764		0.439585
	0.515579	0.169826		0.292021
	0.296404	0.163052		0.147153
	0.852344	0.183909		0.001941
	0.625519	0.046728		0.470904
	0.800567	0.047641		0.034122
	0.311788	0.276495		0.320924
	0.026588	0.142651		0.157578
	0.337766	0.089721		0.468933
	0.84873	0.186781		0.135815
	0.007899	0.053205		0.265442
	0.884185	0.006452		0.189065
	0.265514	0.235557		0.422034
	0.775782	0.181215		0.225142
	1.31794	0.006631		0.125462
	0.432816	0.138545		0.105528
	0.379022	0.001306		0.130002
	0.889574	0.189071		0.039965
	0.39234	0.093241		0.065196
	0.26375	0.06635		0.150887
	1.02744	0.008028		0.080163
	0.7724	0.224299		0.011243
	0.865555	0.003303		0.006683
	0.098833	0.214731		0.015909
	0.708147	0.264321		0.075059
	0.893602	0.16128		0.251765
	0.929695	0.113373		0.124555
	0.769322	0.062795		0.045244
	0.794231	0.009412		0.223669
	0.198555	0.010483		0.182194
	0.491493	0.100632		0.062729
	0.376126	0.073041		0.32576
	0.665874	0.261217		0.094123
	0.728225	0.275636		0.035594
	1.14666	0.12435		0.016862
	0.710244	0.106049		0.432319
	0.15809	0.104809		0.152331
	0.270258	0.251221		0.249552
	0.886231	0.085157		0.251664
	0.713536	0.018321		0.023429
	0.752503	0.335938		0.270347
	0.802638	0.292062		0.053674
	0.101033	0.386581		0.169117
	0.068027	0.085816		0.051901
	0.307867	0.093512		0.362863
	0.812686	0.064288		0.236671
	0.20868	0.031213		0.163467
	0.382313	0.385191		0.062617
	0.464665	0.202438		0.027887
	0.147996	0.01791		0.15459
	0.707765	0.061323		0.189542
	0.618243	0.145232		0.113448
	0.567881	0.100999		0.379041
	0.426094	0.276168		0.213643
	0.101193	0.399709		0.024239
	0.076612	0.176016		0.058804
	0.52181	0.124523		0.053206
	0.644387	0.035497		0.024529
	0.050645	0.007374		0.163998
	0.472111	0.319702		0.125681
	1.67888	0.054495		0.111914
	1.22238	0.008544		0.258284
	0.503537	0.074732		0.186715
[truncated: 505 more rows]

## Sheet: Fig 2b-c
	Figure 2b-c: Prey attachment and entry times of B. bacteriovorus wild-type and Δbd1075
	Attachment times					Entry times
	WT	Δbd1075	Δbd1075 (comp)			WT	Δbd1075	Δbd1075 (comp)
	47	33	33			6	5	5
	31	24	29			4	8	3
	29	37	27			4	5	4
	27	23	24			4	5	3
	22	26	32			4	7	4
	32	32	26			4	6	5
	27	28	37			5	5	3
	25	39	25			6	6	4
	30	28	29			5	7	5
	29	27	27			4	7	3
	30	26	27			4	5	4
	29	33	30			5	8	5
	40	22	29			5	9	3
	32	26	27			5	5	3
	38	25	31			5	6	3
	38	31	22			4	7	5
	31	35	25			4	7	6
	36	24	27			4	6	4
	41	22	28			7	6	4
	34	32	32			5	5	4
	30	23	28			6	4	5
	42	23	35			3	5	6
	31	26	31			4	8	5
	29	24	26			5	6	4
	33	24	28			6	6	3
	28	27	28			4	4	4
	37	37	29			5	5	4
	24	24	32			5	7	4
	22	24	35			5	5	3
	40	23	30			6	7	4
	28	25	28			4	4	4
	29	27	26			4	7	6
	22	28	29			5	6	5
	23	35	27			3	7	5
	24	32	33			3	5	4
	23	30	28			4	6	6
	25	30	32			4	6	5
	22	29	28			4	5	5
	27	25	32			5	6	4
	26	25	31			5	7	4
	27	24	33			4	6	3
	26	29	27			5	7	4
	23	37	30			5	6	4
	24	30	30			5	5	6
	28	28	31			5	6	4
	28	28	27			3	6	6
	26	31	30			4	7	4
	24	43	34			6	8	5
	25	24	38			4	5	4
	28	24	33			5	6	4
	27	28	32			4	8	5
	28	21	34			3	9	6
	36	30	30			4	6	7
	26	28	25			6	6	7
	26	36	33			3	5	4
	25	26	33			5	14	6
	28	24	26			3	6	5
	25	29	33			4	5	5
	31	27	36			3	5	6
	26	31	24			4	5	4
	26	32	27			3	7	8
	28	36	28			5	5	4
	32	31	28			5	4	4
	30	28	27			5	8	5
	31	30	31			3	4	8
	24	30	29			4	5	5
	38	28	30			4	4	6
	21	30	36			5	10	5
	26	30	30			3	4	5
	32	37	40			3	5	3
	28	37	34			6	5	3
	29	30	29			4	7	3
	29	32	40			4	9	4
	34	34	30			4	10	5
	28	32	28			4	7	3
	30	29	29			4	6	5
	26	34	31			3	7	4
	29	29	31			4	6	6
	28	42	28			3	4	5
	30	30	30			3	3	6
	30	32	34			3	5	6
	39	35	35			5	7	4
	29	27	34			3	5	5
	34	37	28			5	5	5
	31	30	27			5	8	6
	30	37	37			6	5	5
	25	34	31			5	4	3
	30	31	32			4	9	5
	29	37	33			3	6	6
	27	30	29			4	7	7

## Sheet: Fig 3b,d-g
	Figure 3: Intra-bacterial growth and bdelloplast topology effects of B. bacteriovorus strains
	Fig. 3b. B. bacteriovorus curvature during intra-bdelloplast growth									Fig 3d. Bdelloplast area									Fig 3e. Bdelloplast circularity									Fig 3f. Bdelloplast length									Fig 3g. Bdelloplast width
	WT T1	WT T1.5	WT T2	WT T2.5	Δbd1075 T1	Δbd1075 T1.5	Δbd1075 T2	Δbd1075 T2.5		WT T1	WT T1.5	WT T2	WT T2.5	Δbd1075 T1	Δbd1075 T1.5	Δbd1075 T2	Δbd1075 T2.5		WT T1	WT T1.5	WT T2	WT T2.5	Δbd1075 T1	Δbd1075 T1.5	Δbd1075 T2	Δbd1075 T2.5		WT T1	WT T1.5	WT T2	WT T2.5	Δbd1075 T1	Δbd1075 T1.5	Δbd1075 T2	Δbd1075 T2.5		WT T1	WT T1.5	WT T2	WT T2.5	Δbd1075 T1	Δbd1075 T1.5	Δbd1075 T2	Δbd1075 T2.5
	1.17891	1.31045	1.64221	1.71566	0.669851	0.026322	0.075384	0.589102		2.06639	1.28256	1.62919	1.42858	1.60864	2.40359	1.8203	1.63207		0.987097	0.998022	0.995182	0.993413	0.992716	0.959596	0.980716	0.994259		1.75456	1.30298	1.48211	1.4155	1.47125	1.9483	1.66094	1.4869		1.48809	1.26201	1.36347	1.26983	1.43679	1.43825	1.33998	1.39835
	0.701878	0.774852	1.07324	1.81647	0.902987	0.108556	0.416318	0.531394		1.5659	1.5174	1.26947	1.58285	1.39697	1.62762	1.54174	1.40901		0.991306	0.989247	0.996552	0.997485	0.995016	0.99206	0.982167	0.980138		1.49307	1.4672	1.27559	1.45179	1.37119	1.51658	1.52257	1.42197		1.30822	1.25978	1.27327	1.37391	1.30305	1.3349	1.27294	1.16726
	1.36837	0.28541	1.37113	1.92306	0.045844	0.006117	0.263677	0.359798		1.56046	1.4687	1.95932	1.59149	1.45483	1.82338	1.89596	2.09572		0.986432	0.993064	0.992202	0.991988	0.976389	0.978092	0.979674	0.988076		1.5064	1.42736	1.67915	1.49747	1.46131	1.62696	1.64874	1.70724		1.27472	1.27013	1.47514	1.33972	1.19551	1.31606	1.39267	1.52723
	1.19877	1.15494	1.25689	0.373736	0.727466	0.583628	0.642203	2.82735		2.20436	1.87908	1.57133	1.37603	1.69359	1.46438	1.7182	1.37629		0.990283	0.982389	0.995888	0.989778	0.992461	0.993126	0.989046	0.999437		1.78405	1.66683	1.47296	1.39558	1.5351	1.42281	1.54861	1.32161		1.53837	1.38517	1.35361	1.20188	1.42907	1.29327	1.4219	1.31095
	0.392487	0.475163	0.689886	2.4048	0.273249	0.443564	0.12557	1.18311		1.5962	1.54331	1.45901	1.44043	1.57944	1.76428	1.35822	1.87187		0.979384	0.98527	0.991244	0.990494	0.992006	0.99131	0.996608	0.995658		1.57081	1.49859	1.46171	1.43798	1.47546	1.51564	1.37648	1.6115		1.2491	1.27464	1.25307	1.27462	1.34009	1.47003	1.20809	1.45768
	1.12504	0.927599	1.00431	2.36015	0.099416	0.849976	0.180313	0.748049		1.34487	2.35254	1.57761	1.53546	1.80669	1.29513	1.51844	1.26424		0.990989	0.965815	0.99229	0.996443	0.98493	0.992722	0.990078	0.995734		1.41844	1.95864	1.51182	1.45409	1.63988	1.33695	1.46961	1.31194		1.0809	1.42089	1.29337	1.33344	1.36899	1.20831	1.31499	1.21406
	0.266632	1.15154	1.6072	1.56433	0.153198	0.815128	0.593824	2.4021		1.5119	1.9656	2.47087	1.77265	1.57656	2.07477	1.55719	1.26005		0.984304	0.985876	0.98234	0.994565	0.986538	0.990118	0.989095	0.996345		1.46753	1.67885	1.91651	1.56318	1.48054	1.70411	1.45614	1.28474		1.28123	1.41268	1.55439	1.41477	1.29251	1.54198	1.30619	1.23515
	0.266377	1.28388	2.07518	1.65745	0.137682	0.484799	1.26396	0.91491		1.65065	1.46373	1.41628	1.8635	1.37864	1.78025	1.38231	2.00487		0.987136	0.994666	0.994895	0.982602	0.990802	0.987274	0.993756	0.993252		1.55819	1.3884	1.39373	1.68729	1.34029	1.57742	1.36004	1.67265		1.32106	1.20469	1.27877	1.36778	1.3342	1.40142	1.27308	1.52801
	0.979339	0.349104	1.10779	1.66972	0.638791	0.120404	0.656259	0.675928		1.51321	1.45928	1.52355	1.48598	1.52839	1.32942	1.36686	1.88601		0.993358	0.983226	0.99638	0.9944	0.994573	0.993531	0.993965	0.9528		1.42384	1.45318	1.43815	1.40691	1.43822	1.32276	1.28586	1.84919		1.32452	1.21657	1.3461	1.30652	1.37401	1.21749	1.31162	1.23838
	1.51657	1.85417	1.42996	0.826176	0.195166	0.724722	0.108488	0.347332		1.43074	1.28387	1.90643	1.26424	1.34984	1.34696	1.27628	1.61701		0.997247	0.995197	0.991247	0.989882	0.9876	0.994242	0.99327	0.991566		1.35443	1.30648	1.65166	1.35249	1.39306	1.30876	1.31661	1.50457		1.34154	1.24248	1.41099	1.19154	1.23245	1.26947	1.24201	1.35719
	0.346896	0.878508	1.33392	2.02561	0.079325	0.230697	0.83831	0.838699		2.45831	1.41163	1.50221	1.736	1.98602	2.00356	1.33414	2.05919		0.97106	0.994891	0.993762	0.993339	0.986084	0.982791	0.990855	0.985146		1.96745	1.40122	1.44491	1.56805	1.71856	1.71955	1.35668	1.77002		1.48567	1.15356	1.29105	1.38061	1.29378	1.39643	1.24264	1.45714
	0.367397	1.2576	1.26289	1.63254	0.062718	0.26947	0.712086	1.90833		1.59908	1.41948	2.13341	1.99544	1.54174	1.49802	1.3882	1.64489		0.990463	0.994759	0.988268	0.992802	0.99141	0.986299	0.994593	0.995526		1.51801	1.39485	1.77591	1.6892	1.48089	1.44833	1.37855	1.47428		1.31794	1.25402	1.50869	1.4196	1.28796	1.35001	1.27934	1.43065
	0.998833	0.847647	0.026254	1.41395	0.441615	0.543151	0.021843	1.70983		1.47865	1.59018	1.27445	1.5729	2.08171	1.50169	1.30324	1.91429		0.994473	0.994839	0.987738	0.993135	0.960617	0.994754	0.992057	0.994876		1.40645	1.46777	1.31608	1.45156	1.87555	1.38835	1.34815	1.61896		1.2906	1.33195	1.1795	1.348	1.34821	1.21643	1.18318	1.49263
	1.07032	0.733024	0.936893	0.765158	0.172954	0.384661	0.340226	1.39462		1.70956	1.67657	1.49161	1.83994	3.13559	1.41058	1.5064	1.46818		0.990792	0.983357	0.994805	0.968975	0.927906	0.990651	0.992829	0.984861		1.57002	1.58059	1.42887	1.74544	2.41137	1.41162	1.4243	1.46963		1.33126	1.29547	1.29611	1.29185	1.46816	1.27938	1.29245	1.25755
	1.2039	1.43456	1.68182	1.09657	0.393162	0.772545	1.74732	0.561683		1.37603	1.40338	1.71924	1.50745	1.58416	1.61956	1.51164	1.26973		0.991087	0.990267	0.992138	0.993033	0.988252	0.988433	0.997402	0.994192		1.38867	1.42186	1.57241	1.43917	1.51302	1.53364	1.3825	1.3306		1.19715	1.22681	1.35856	1.34421	1.33239	1.34566	1.38164	1.24089
	0.568473	1.02159	1.27472	2.00645	0.754757	0.532503	1.47849	0.503023		1.44592	1.35744	1.65275	1.80276	1.34173	1.86468	1.57787	2.15174		0.995207	0.99069	0.98856	0.987219	0.989938	0.990247	0.991944	0.975852		1.42125	1.39038	1.55851	1.64802	1.34648	1.60181	1.49803	1.8441		1.27268	1.21495	1.31638	1.37196	1.11772	1.4879	1.33597	1.40352
	0.847228	1.31344	1.43845	1.4232	0.432595	0.46928	0.212444	0.437711		1.45692	1.61819	1.34644	1.61322	1.41844	1.61871	1.27052	1.48729		0.992102	0.98907	0.993101	0.993704	0.993357	0.991068	0.97877	0.991066		1.43795	1.52804	1.3781	1.4953	1.37698	1.49168	1.41201	1.45131		1.26862	1.29675	1.23582	1.35594	1.32714	1.29676	1.13925	1.32621
	0.779925	0.08652	0.715196	1.94932	0.316395	0.367478	0.454838	2.12733		1.79543	1.37733	2.0677	1.37891	1.72317	1.46635	1.68966	1.44592		0.98834	0.98788	0.988547	0.9973	0.995896	0.993637	0.987971	0.995494		1.59984	1.41228	1.73696	1.34868	1.53677	1.40568	1.60178	1.397		1.36676	1.20914	1.47421	1.28449	1.42883	1.32593	1.35598	1.29211
	0.767061	1.34115	1.81897	1.8219	0.335297	1.00593	0.332793	1.82296		1.2323	1.39461	1.66976	1.72474	2.23997	1.30429	2.19546	1.33702		0.992762	0.995845	0.997658	0.988561	0.913052	0.994296	0.958903	0.992578		1.30444	1.35941	1.47792	1.58396	2.11822	1.28347	1.91146	1.34574		1.16354	1.29084	1.42498	1.35384	1.24954	1.2724	1.33917	1.28912
	0.821631	0.957512	1.60756	2.5084	0.241772	1.51524	0.561165	0.800892		1.35037	2.33264	1.46399	1.37131	2.04021	1.58965	1.37917	2.07896		0.994713	0.946193	0.991135	0.996917	0.959221	0.995644	0.994495	0.982651		1.35255	2.01423	1.41609	1.35737	1.82212	1.49419	1.36511	1.74094		1.24761	1.37664	1.30336	1.29034	1.30765	1.33922	1.30639	1.33607
	1.09167	0.910255	1.35296	1.46092	0.261219	1.3121	0.566756	2.21453		1.33322	1.56295	1.89936	1.38074	1.42524	1.90578	1.45352	1.28754		0.992539	0.991099	0.993364	0.981472	0.993805	0.991697	0.993199	0.993599		1.36602	1.48644	1.63522	1.28046	1.38405	1.6313	1.3637	1.3272		1.21175	1.3223	1.44833	1.25526	1.29972	1.46608	1.36642	1.23502
	1.17303	1.37986	0.143018	2.08513	0.203068	0.53453	0.469594	0.49299		1.711	2.24782	1.84988	1.41791	1.84949	1.9546	1.72946	2.06063		0.991048	0.974659	0.980815	0.996012	0.986027	0.985829	0.987992	0.979649		1.54632	1.87162	1.68238	1.38142	1.6435	1.67157	1.57907	1.79898		1.3625	1.4537	1.35043	1.33755	1.39405	1.41652	1.29685	1.38245
	0.629951	1.3336	1.11116	0.506331	0.37196	1.13497	0.42727	2.00619		1.59489	1.55457	1.9135	1.28806	1.72933	1.4183	1.42812	1.51216		0.986542	0.987971	0.987909	0.990952	0.982425	0.991075	0.99096	0.994118		1.5246	1.439	1.67999	1.34289	1.5883	1.36848	1.42502	1.46481		1.26599	1.39718	1.41799	1.19539	1.3095	1.19436	1.28585	1.31655
	1.10294	1.35646	1.71162	1.88658	0.161162	0.013435	0.331016	1.3813		2.35097	1.67814	1.62028	1.44671	1.56648	1.47289	1.43729	1.51478		0.977059	0.997485	0.998301	0.99608	0.992026	0.985818	0.991706	0.987002		1.90968	1.4376	1.45814	1.41425	1.44161	1.43851	1.4036	1.51081		1.50977	1.47508	1.41286	1.27006	1.22076	1.23386	1.27512	1.26441
	0.97927	1.06254	1.43504	1.29442	0.174084	0.407405	1.00847	0.922979		1.3755	1.74778	1.51425	1.54619	1.45561	1.79072	1.2874	1.60327		0.991615	0.989681	0.995587	0.99816	0.991861	0.990703	0.992813	0.995381		1.37394	1.59187	1.43155	1.38567	1.39357	1.5997	1.35091	1.46265		1.22708	1.37108	1.16956	1.41139	1.2751	1.3043	1.21632	1.38536
	0.806503	0.946625	2.00865	2.61735	0.796111	0.746548	1.12729	1.91703		1.78967	1.51583	1.64502	1.30521	1.49226	1.86297	1.65026	1.34238		0.997036	0.996534	0.990034	0.996043	0.995771	0.98699	0.996386	0.99849		1.49135	1.4242	1.54313	1.32516	1.40134	1.61013	1.48131	1.31731		1.47032	1.19278	1.33746	1.2348	1.36042	1.41686	1.42408	1.30483
	0.849045	1.19789	1.31988	2.10875	0.740151	0.318718	0.325051	1.33214		1.42027	1.77239	1.42681	1.97908	1.68128	1.31686	2.00055	1.43702		0.991615	0.995997	0.995266	0.990239	0.991932	0.988907	0.989345	0.99458		1.41338	1.57673	1.39652	1.66596	1.51413	1.32671	1.67427	1.39377		1.14498	1.41721	1.27002	1.46451	1.36253	1.20411	1.48322	1.30537
	1.30962	0.951647	1.65954	0.427996	0.724283	0.232279	0.422077	0.766002		1.27641	1.44854	1.3899	1.40482	1.43336	1.44828	1.5708	2.02503		0.992855	0.988135	0.994547	0.995166	0.993933	0.99144	0.986674	0.967841		1.28762	1.44365	1.37627	1.38069	1.35756	1.42518	1.48906	1.82022		1.21133	1.23255	1.12199	1.26264	1.29237	1.14762	1.21189	1.35081
	1.29708	1.28558	1.45367	1.88737	0.518348	0.309177	0.553367	1.25714		1.39959	1.81218	2.35306	1.68024	1.90172	1.41739	1.47394	1.78888		0.990848	0.981972	0.981158	0.993026	0.986701	0.941559	0.995427	0.988227		1.37539	1.64366	1.93181	1.53016	1.64072	1.47899	1.41109	1.62016		1.27649	1.35429	1.48422	1.37364	1.42943	1.13878	1.3123	1.31062
	1.1156	1.25475	1.64368	2.04156	0.130781	0.799432	0.755057	1.82935		1.37105	1.37655	1.55248	1.62892	1.85381	1.71623	1.50326	1.45011		0.992419	0.992989	0.994949	0.991978	0.987058	0.992942	0.995584	0.988413		1.38499	1.35956	1.47474	1.51152	1.6564	1.54114	1.38236	1.44794		1.22335	1.14558	1.33369	1.35643	1.36342	1.22497	1.36617	1.26166
	0.63837	0.328187	1.58175	2.05732	0.07564	0.354228	0.023246	1.68788		1.55143	1.39644	1.29068	1.87554	1.86454	1.42694	1.8618	1.92685		0.989641	0.990216	0.99554	0.99304	0.988766	0.991141	0.993123	0.99431		1.48094	1.40912	1.31835	1.62859	1.62485	1.41962	1.6152	1.62827		1.28497	1.24624	1.23693	1.44868	1.42069	1.28283	1.4599	1.48782
	0.823486	0.998692	0.704891	1.93663	0.769502	0.339185	0.019891	0.964698		1.45928	2.03812	1.31476	1.93261	1.36974	1.87711	1.46687	1.59725		0.990715	0.986385	0.994081	0.989908	0.992384	0.988911	0.989919	0.989416		1.44213	1.73816	1.34103	1.6417	1.35527	1.60953	1.43921	1.534		1.17324	1.46958	1.22062	1.45751	1.30046	1.42363	1.24642	1.32839
	0.628755	1.9543	0.805789	1.82889	0.116393	0.45873	1.84641	1.70789		1.47944	1.37498	2.45569	1.71244	1.50562	1.79281	1.45692	1.29225		0.986786	0.995465	0.93008	0.98274	0.991986	0.989699	0.9961	0.993885		1.47127	1.36452	2.09386	1.61927	1.44226	1.60289	1.41819	1.33565		1.24642	1.28472	1.32897	1.3064	1.28284	1.42311	1.29747	1.24329
	0.373521	0.924882	1.93291	1.72989	0.075243	0.814265	0.063412	1.29166		1.7843	1.37308	1.48336	1.55614	1.37184	1.31319	1.39147	1.47656		0.987477	0.989933	0.994725	0.99359	0.991789	0.993662	0.996558	0.988648		1.60123	1.40755	1.42466	1.47769	1.36304	1.34434	1.34568	1.47434		1.35627	1.20119	1.30757	1.31099	1.23264	1.22742	1.28287	1.27659
	0.495527	1.25802	1.52999	1.84947	0.220849	0.266474	0.233459	1.34248		1.28125	1.46019	1.4475	1.63128	1.48389	2.07189	2.27636	2.0766		0.988273	0.995324	0.991376	0.992171	0.987726	0.975535	0.980569	0.963114		1.35908	1.40313	1.38652	1.51182	1.48306	1.7732	1.89398	1.88407		1.17536	1.30373	1.27867	1.2041	1.26551	1.32103	1.51054	1.34203
	0.281363	1.38526	1.293	1.38621	0.614554	0.304444	1.9275	1.56871		1.46399	1.3162	1.49318	1.34566	1.35639	2.0478	1.27706	1.70563		0.981769	0.994169	0.995788	0.997489	0.99055	0.985497	0.995904	0.993538		1.47722	1.31342	1.43643	1.31595	1.35073	1.6912	1.29669	1.52355		1.21619	1.28175	1.33109	1.30539	1.2004	1.4587	1.24568	1.40898
	0.286392	1.32031	1.953	2.45876	0.341396	0.923008	1.56686	1.5257		1.37184	1.89465	1.48245	1.29827	1.65379	1.6928	1.2933	1.74569		0.993453	0.98834	0.990106	0.997228	0.993726	0.99291	0.995302	0.992455		1.37391	1.65222	1.45613	1.29268	1.50625	1.51665	1.33788	1.58077		1.23842	1.40142	1.26383	1.25184	1.27122	1.29459	1.22373	1.39251
	1.4932	0.450171	1.13715	1.72097	0.801922	0.589693	0.803924	1.96434		1.46242	1.28021	1.9728	1.47734	1.92319	1.38479	1.81114	1.50431		0.992088	0.993587	0.987678	0.993965	0.990767	0.987474	0.985041	0.994009		1.41664	1.33677	1.71045	1.43115	1.64519	1.34411	1.66215	1.43824		1.27521	1.22044	1.43303	1.29404	1.43413	1.33064	1.37868	1.31664
	1.27546	0.36911	0.966859	0.499959	0.376451	0.69271	0.120341	0.681865		1.7161	1.27863	2.09912	1.95591	1.47132	2.11692	2.83478	1.76716		0.993862	0.993904	0.977799	0.978268	0.990635	0.939408	0.896166	0.98189		1.52815	1.22062	1.78369	1.73402	1.41954	2.01016	2.36432	1.63958		1.39182	1.30415	1.42775	1.42416	1.27391	1.26037	1.35237	1.22921
	0.275658	1.51575	0.836328	2.19328	0.318778	0.554496	0.724325	2.01951		1.38624	1.48951	1.34539	1.7271	1.36372	1.37393	2.23473	1.51478		0.98438	0.993388	0.992594	0.993031	0.993688	0.995025	0.982245	0.987933		1.41537	1.44779	1.37903	1.54188	1.27274	1.37227	1.82408	1.50715		1.21416	1.28404	1.23092	1.40186	1.32953	1.27784	1.55054	1.26583
	0.637721	0.150417	1.18385	1.6944	0.46101	0.575194	1.75496	1.37368		1.39749	1.58102	2.01168	1.4242	1.54489	1.28047	1.29042	1.53677		0.990038	0.993691	0.995876	0.994366	0.987461	0.994329	0.994098	0.991971		1.39074	1.49036	1.65725	1.38865	1.48209	1.29871	1.34413	1.47375		1.22763	1.32624	1.51059	1.28779	1.2803	1.26754	1.23779	1.16964
	1.14813	0.793771	1.22656	1.99438	1.20663	0.713936	1.25205	0.426662		1.564	1.38676	1.50247	1.96115	1.41346	1.55418	1.8489	4.0477		0.993929	0.994624	0.995666	0.971563	0.996555	0.992232	0.989418	0.918601		1.45999	1.37818	1.41084	1.79234	1.35135	1.37468	1.66308	2.79717		1.3347	1.25234	1.34494	1.33739	1.33768	1.4212	1.41994	1.60758
	0.44227	1.08098	1.53083	2.46296	0.56086	0.222941	0.87512	1.1381		1.43676	1.85957	1.45404	1.42734	1.54672	1.5818	1.46661	1.70275		0.989389	0.995753	0.993598	0.994374	0.989905	0.987884	0.995291	0.987052		1.43551	1.56709	1.41019	1.29814	1.46829	1.50832	1.38494	1.58993		1.24948	1.5	1.26702	1.28324	1.2722	1.30981	1.1552	1.32498
	0.795738	1.24187	2.84786	2.35839	0.13445	0.168614	0.864134	2.03166		1.37969	1.41189	1.33675	1.27589	1.41084	1.28832	1.30992	1.38074		0.991144	0.993272	0.998022	0.995091	0.987851	0.990646	0.989245	0.996557		1.36072	1.31266	1.32982	1.31932	1.41726	1.31599	1.3715	1.36409		1.25016	1.34224	1.27797	1.21867	1.2569	1.26085	1.21071	1.30227
	0.897201	1.47937	1.7695	1.33151	0.754122	0.151146	2.13881	1.03594		1.37027	1.90198	2.31746	2.1503	1.50588	1.68338	1.26136	1.44305		0.993537	0.985729	0.979452	0.976036	0.990065	0.990483	0.996364	0.980702		1.38873	1.67561	1.88693	1.83304	1.44297	1.51901	1.28253	1.38318		1.22942	1.40088	1.5037	1.2992	1.27191	1.34186	1.22362	1.26388
	0.507226	1.00993	1.56117	1.88045	0.695153	0.354034	0.006475	1.90415		1.28518	1.42105	2.181	1.2734	1.42132	1.76663	1.72684	1.46923		0.986792	0.995093	0.980363	0.997064	0.991033	0.990469	0.982839	0.997765		1.36613	1.40397	1.84214	1.28731	1.38046	1.55393	1.57881	1.38264		1.16545	1.24232	1.4022	1.24061	1.26479	1.40644	1.35738	1.35927
	0.736315	0.843563	1.19287	2.5872	0.096913	0.195003	1.2587	1.85059		1.79752	1.39749	1.98942	1.32733	1.88549	1.66558	1.6174	1.51517		0.989457	0.995846	0.983795	0.993934	0.984368	0.989013	0.993285	0.992511		1.59994	1.39238	1.7413	1.35762	1.64474	1.5153	1.47342	1.47296		1.40445	1.27463	1.39012	1.10726	1.41118	1.32057	1.38493	1.29698
	0.117917	0.979341	1.73527	1.85854	0.599984	0.453971	1.20869	1.19165		1.71584	1.60431	1.7665	1.77867	1.40351	1.97031	1.73077	1.39736		0.982618	0.990195	0.987934	0.995637	0.992561	0.973887	0.993274	0.9881		1.61699	1.49526	1.60943	1.53986	1.36326	1.7316	1.53622	1.41222		1.31919	1.19568	1.35118	1.43863	1.15569	1.35834	1.43979	1.22901
	0.677919	1.05275	1.05504	2.09052	1.0622	0.022091	0.607897	0.728096		1.25534	1.40142	2.38919	1.52538	1.30337	1.4488	1.38676	1.41477		0.991894	0.9911	0.986176	0.996023	0.994422	0.991894	0.994348	0.992854		1.34878	1.39648	1.87672	1.44194	1.31707	1.41481	1.38148	1.3987		1.15806	1.24758	1.52425	1.33745	1.23263	1.26295	1.26614	1.29675
	0.97095	0.027679	1.3266	2.19575	0.820276	0.415957	0.852198	0.543056		1.6896	1.28701	1.63966	1.34618	1.42092	1.83771	1.61374	1.59044		0.988679	0.988112	0.995521	0.996172	0.992334	0.985036	0.98907	0.985859		1.5514	1.38133	1.50466	1.34702	1.42463	1.66294	1.54443	1.52732		1.33508	1.1684	1.36829	1.26558	1.16609	1.34628	1.33254	1.29383
	1.27154	0.815773	2.00318	2.02689	0.42963	0.741426	0.862984	1.69419		1.20337	1.49069	1.60929	1.52892	1.6161	1.52937	1.29539	1.33466		0.993665	0.996429	0.995452	0.9952	0.988542	0.993018	0.988551	0.989933		1.273	1.41335	1.48199	1.4509	1.47645	1.44931	1.37718	1.3627		1.17338	1.32736	1.36084	1.32345	1.32101	1.29291	1.20653	1.23428
	0.201154	1.19551	0.907028	1.83599	0.314608	0.276744	0.971198	2.13304		1.9711	1.57774	1.53363	1.93628	1.70066	1.36882	1.64097	1.46608		0.977787	0.994453	0.991004	0.994134	0.991264	0.986942	0.98878	0.995564		1.7355	1.46714	1.46836	1.64963	1.52751	1.39926	1.57073	1.39497		1.38557	1.38372	1.29467	1.46919	1.32314	1.17499	1.35414	1.33056
	0.867758	0.603899	1.26022	1.8345	0.321688	0.021402	0.626032	2.31353		1.65458	1.65798	1.48938	1.77292	2.00775	2.27191	1.97633	1.34251		0.982446	0.99178	0.995306	0.993326	0.974008	0.985682	0.978705	0.997333		1.55888	1.53523	1.43078	1.56119	1.76709	1.80299	1.76802	1.321		1.30559	1.35191	1.2983	1.4204	1.30357	1.53692	1.41374	1.28899
	0.986702	1.038	0.267006	1.12691	0.373409	0.613614	1.79182	1.80306		1.37917	1.98	1.9029	1.45823	1.44933	2.14205	1.35613	1.37393		0.992705	0.984732	0.986416	0.996741	0.979956	0.965772	0.997161	0.992112		1.38346	1.70045	1.68395	1.39775	1.4684	1.86828	1.31444	1.37173		1.22869	1.45429	1.40385	1.29917	1.21891	1.35406	1.30689	1.24693
	0.018446	1.14432	1.55745	1.75287	0.566741	0.141966	1.06165	1.51538		1.28479	1.5085	1.76846	1.41556	1.35927	2.09807	1.46556	1.65131		0.98697	0.994856	0.996025	0.996926	0.988238	0.984428	0.99755	0.992429		1.37024	1.43424	1.55015	1.38312	1.37219	1.75138	1.37957	1.524		1.15733	1.28926	1.41682	1.29109	1.21168	1.44932	1.3564	1.32545
	0.508946	0.860774	1.08948	1.69667	0.30241	0.171604	0.331359	1.23385		1.41759	2.17452	1.46687	1.40116	1.40744	1.35299	2.29861	3.86496		0.993818	0.972299	0.983799	0.994309	0.993288	0.988925	0.979211	0.936709		1.41248	1.86201	1.49743	1.39344	1.37432	1.39378	1.85918	2.62961		1.25584	1.4093	1.22294	1.2551	1.28938	1.19742	1.45665	1.69668
	0.304316	0.823412	2.32079	1.01292	0.379582	0.457746	1.44785	1.61484		1.85865	1.30115	1.54135	1.7826	1.7881	2.28186	1.3933	1.69019		0.981699	0.98661	0.980936	0.971369	0.990231	0.985263	0.992411	0.997696		1.65775	1.3919	1.53653	1.67914	1.56809	1.82391	1.40917	1.50172		1.38702	1.15873	1.2437	1.29582	1.39716	1.42944	1.24217	1.42086
	1.25397	1.03699	2.10361	2.24634	0.572299	0.511409	0.274042	2.12471		2.29364	1.95146	1.65524	1.36032	1.42917	1.39068	1.32419	1.35718		0.985078	0.986155	0.991345	0.996005	0.990321	0.991689	0.995245	0.994727		1.83963	1.71224	1.55611	1.35179	1.40774	1.36048	1.3535	1.33399		1.53967	1.40164	1.33404	1.26478	1.30424	1.25382	1.2384	1.30662
	0.341337	0.345252	1.49816	2.01329	0.308253	0.158853	0.311655	1.03595		1.40181	1.77501	1.58494	1.41372	1.42956	1.42708	1.33361	2.45203		0.984176	0.980929	0.994829	0.993652	0.994654	0.992487	0.99819	0.967164		1.44371	1.647	1.4654	1.40876	1.37629	1.40287	1.33729	2.02098		1.18995	1.28151	1.35244	1.27298	1.30689	1.25324	1.25077	1.36099
	0.891616	0.835141	1.84674	2.15432	0.872327	0.206806	0.10838	1.7522		1.79779	1.6174	1.44776	1.77998	1.67605	1.32393	3.82857	1.72841		0.982396	0.991696	0.995247	0.993058	0.990278	0.994939	0.844752	0.997888		1.64368	1.50634	1.41197	1.59545	1.44978	1.34503	3.00113	1.48587		1.32451	1.34365	1.29733	1.41511	1.29294	1.23661	1.42624	1.46078
	1.24888	1.19985	1.55894	1.85671	1.01757	0.173678	1.28102	0.055092		2.11718	1.79412	2.43239	1.44619	1.65563	1.49174	1.50188	1.75433		0.978241	0.991947	0.976034	0.996215	0.992703	0.992116	0.996297	0.985227		1.81362	1.59439	1.95395	1.39014	1.49612	1.43165	1.39514	1.62748		1.27711	1.26484	1.3995	1.32297	1.31888	1.22425	1.36982	1.28042
	0.390561	0.303277	0.521712	2.16108	0.217296	0.487241	0.470932	0.481915		1.65406	1.33728	1.3238	1.95081	1.309	2.22059	1.82737	2.74001		0.989973	0.980721	0.992212	0.981304	0.982573	0.967945	0.990228	0.943202		1.55023	1.39015	1.37561	1.71895	1.36564	1.92829	1.57601	2.23986		1.31902	1.16587	1.21782	1.37457	1.15729	1.39901	1.30119	1.39472
	1.21846	0.615033	1.19985	2.07383	0.656275	0.427424	0.575134	0.957643		1.2768	2.34809	2.02621	1.49855	2.25672	1.45483	1.90539	1.9567		0.992382	0.982301	0.984517	0.996029	0.985881	0.995476	0.985654	0.988089		1.32826	1.88611	1.73041	1.41758	1.7935	1.40021	1.68741	1.70564		1.18241	1.39565	1.43488	1.34118	1.54899	1.27311	1.40764	1.44626
	1.53648	0.417204	0.803518	2.60635	0.377965	0.780238	1.0173	1.78703		1.45745	1.71794	1.40155	1.37603	2.09022	1.94492	1.72638	1.49226		0.988408	0.970523	0.992619	0.996568	0.981094	0.994259	0.994894	0.992245		1.45925	1.65545	1.40051	1.34986	1.79886	1.64494	1.52573	1.47194		1.2444	1.27075	1.23563	1.28883	1.43403	1.49251	1.40902	1.3026
	0.991965	0.562755	1.02343	2.25049	0.524325	0.346081	1.00771	1.54691		1.69437	1.36123	2.27348	1.68521	1.47446	2.34089	2.16352	1.49514		0.993781	0.978026	0.973353	0.980471	0.99275	0.986677	0.991099	0.988335		1.54402	1.43295	1.89604	1.60583	1.40491	1.85854	1.75103	1.48451		1.35854	1.1544	1.45601	1.30062	1.35875	1.46039	1.51059	1.17027
	0.344353	0.824918	1.45013	1.08345	0.055601	0.893219	0.443815	0.612605		1.25193	1.48153	1.95251	1.63076	1.3323	1.39383	1.35554	1.45954		0.990325	0.982332	0.983896	0.995387	0.983178	0.9968	0.988443	0.984817		1.33956	1.46246	1.72711	1.494	1.41167	1.34515	1.38533	1.47207		1.14943	1.23131	1.41298	1.381	1.17528	1.30515	1.2095	1.25095
	0.771056	1.12105	1.62543	2.34218	0.392599	0.15604	0.093683	0.670064		1.46399	1.65353	1.77082	1.54685	1.67448	1.36634	1.76414	4.12676		0.987017	0.986611	0.988974	0.994441	0.990675	0.992199	0.977462	0.925174		1.45779	1.54972	1.61097	1.45367	1.51208	1.38522	1.68595	2.86737		1.23522	1.29677	1.35137	1.33974	1.35325	1.25892	1.18792	1.65363
	0.908953	0.491492	0.976232	1.91403	0.566205	0.11769	1.2329	1.99884		1.70256	1.71061	1.40168	1.86271	2.06613	2.0067	1.29696	1.29906		0.988964	0.972126	0.991706	0.992733	0.988365	0.983923	0.991195	0.994985		1.5616	1.61257	1.40252	1.62061	1.70873	1.7129	1.38158	1.27287		1.29524	1.26482	1.23754	1.2752	1.48744	1.4304	1.18423	1.29249
	1.60734	0.926363	1.15572	1.65298	0.21789	0.674008	0.013707	0.775745		1.52316	1.87161	1.78234	1.41425	1.89858	1.70563	1.50562	2.09441		0.986415	0.991977	0.99306	0.990609	0.991048	0.991187	0.992332	0.98032		1.47614	1.63459	1.58226	1.4155	1.65592	1.56537	1.43649	1.77326		1.26737	1.43074	1.40097	1.2395	1.44579	1.37485	1.24093	1.40372
	0.557605	1.71595	1.34455	1.83651	0.119588	0.293988	0.444405	0.308715		1.77907	1.67134	1.9224	2.25136	2.42349	1.62395	1.4564	1.35089		0.982225	0.974265	0.992686	0.979719	0.970189	0.992896	0.993212	0.991048		1.64163	1.61454	1.62228	1.86777	1.92465	1.51259	1.43343	1.3457		1.34959	1.24851	1.49419	1.47267	1.48799	1.36266	1.28026	1.26605
	1.06851	1.36072	1.08221	1.4604	0.222901	1.09526	0.319494	1.75596		2.33251	1.51844	1.82449	1.77422	1.4704	1.5729	2.22845	1.9368		0.966299	0.993229	0.993179	0.989169	0.995455	0.995871	0.970974	0.985568		1.96494	1.43683	1.59562	1.60974	1.41318	1.46046	1.91352	1.68412		1.39402	1.32444	1.44487	1.37733	1.30214	1.34682	1.34545	1.23037
	1.50733	1.26755	1.31632	1.81628	1.64576	0.177635	1.10426	1.30413		1.54305	1.59698	1.73626	1.72684	1.60929	1.36817	1.45038	1.28858		0.988254	0.995033	0.991753	0.992552	0.995454	0.977199	0.99436	0.993297		1.49175	1.49146	1.56461	1.56556	1.46639	1.46503	1.40596	1.34751		1.28284	1.35046	1.36547	1.37825	1.36557	1.20383	1.23118	1.22507
	0.929236	0.471765	1.03987	1.83624	0.242601	0.69775	1.05926	1.91217		2.08158	1.58992	1.42946	1.28178	1.43519	1.94178	1.38597	1.59698		0.986115	0.970501	0.997719	0.992925	0.990424	0.987584	0.993642	0.996822		1.75926	1.59197	1.36776	1.34527	1.44015	1.66558	1.38501	1.47808		1.46176	1.22099	1.31596	1.19758	1.24476	1.37134	1.2691	1.19745
	0.511354	0.794786	1.81308	1.37163	0.301526	0.318954	1.65701	1.333		1.59384	1.61505	1.4725	2.47402	1.64162	1.89622	1.57303	1.74464		0.986171	0.990283	0.997263	0.972105	0.988	0.98625	0.99659	0.989933		1.49301	1.53324	1.39647	1.98366	1.54774	1.64386	1.46781	1.57252		1.29205	1.31384	1.33195	1.48672	1.32876	1.47022	1.35422	1.39695
	0.115581	1.02918	2.16254	0.807539	0.38377	0.315466	2.17435	1.80441		1.36084	1.62683	1.31908	2.21483	1.38545	2.31013	1.41032	2.03		0.989763	0.989132	0.99646	0.9851	0.99183	0.936128	0.994029	0.998235		1.39221	1.52084	1.32758	1.82985	1.39518	2.04544	1.40385	1.63973		1.16261	1.31675	1.25192	1.50452	1.24952	1.33906	1.14995	1.55873
	0.03276	0.940458	0.455558	0.553145	0.746	0.057638	0.979264	0.06319		1.44828	2.24835	1.48225	1.75799	1.81768	1.97673	1.79491	1.84046		0.989554	0.982566	0.991869	0.985903	0.993031	0.981412	0.990713	0.922885		1.42691	1.82815	1.46329	1.6008	1.57342	1.7363	1.57752	1.8794		1.2464	1.48793	1.27545	1.35464	1.27407	1.41463	1.41521	1.16275
	1.24167	0.407964	0.959888	2.16049	0.010023	0.418348	1.10481	0.568657		1.24512	1.58232	1.51661	1.49514	1.47027	1.4742	1.25748	1.5441		0.992989	0.986901	0.995908	0.987255	0.990403	0.993552	0.994681	0.994295		1.3137	1.52415	1.43699	1.47335	1.43922	1.44435	1.31366	1.45934		1.21063	1.27623	1.31955	1.26378	1.31085	1.31126	1.23791	1.33274
	0.117537	0.94376	1.1803	1.67456	1.31044	0.796468	0.268499	0.541297		1.38057	1.80957	1.91769	1.56347	1.42839	1.9029	1.43166	2.67037		0.981449	0.978432	0.988747	0.992876	0.996292	0.986253	0.990705	0.82199		1.43802	1.66673	1.6547	1.47295	1.33713	1.67057	1.40861	2.58116		1.17673	1.32787	1.41154	1.31332	1.33591	1.43253	1.24234	1.16959
	1.09933	0.835599	0.287581	1.86636	0.336015	0.274882	0.204915	1.25832		1.71192	1.52996	1.81663	1.67186	1.53232	1.81205	2.01757	1.70171		0.98659	0.981806	0.988209	0.994577	0.989619	0.990505	0.985519	0.992044		1.56579	1.50248	1.63927	1.5065	1.46193	1.57968	1.71726	1.56294		1.2954	1.24855	1.38899	1.39814	1.38239	1.4236	1.41361	1.37201
	0.430983	0.636171	1.39318	0.943161	0.026605	0.187538	0.255365	1.69155		1.68155	1.96927	2.06967	2.03995	1.51452	2.07372	1.52787	2.02843		0.989221	0.988746	0.990647	0.977976	0.992655	0.996212	0.985974	0.997605		1.56787	1.68092	1.72212	1.79267	1.43847	1.61439	1.48614	1.61385		1.32871	1.43891	1.48817	1.39237	1.2819	1.63598	1.28793	1.56679
	1.09136	1.02111	1.17734	2.47989	0.221471	0.157081	0.39709	1.54082		1.39749	1.9546	1.4776	1.27733	2.94565	2.0177	1.797	1.85826		0.992093	0.979106	0.994408	0.997453	0.993443	0.988654	0.988609	0.991971		1.38941	1.73657	1.44144	1.2892	2.02074	1.67665	1.58872	1.61588		1.23981	1.39197	1.28183	1.26572	1.87261	1.46492	1.39428	1.45632
	1.04167	0.883856	1.29035	1.95635	0.660731	0.188097	2.13746	0.860672		1.55745	2.05579	1.75537	2.39443	1.59882	2.30751	1.41739	2.40713		0.992462	0.987819	0.996675	0.960576	0.996426	0.957117	0.997176	0.959385		1.47522	1.7111	1.53478	2.00418	1.46314	1.96418	1.36318	2.02216		1.29989	1.44979	1.43058	1.43532	1.38535	1.29627	1.29552	1.4471
	1.0092	1.17932	1.4884	1.77308	0.340235	0.321042	0.803637	0.574275		1.3988	2.35621	1.84622	1.91023	1.44148	1.57342	1.39775	1.56766		0.993719	0.982441	0.99232	0.976829	0.993569	0.99723	0.992259	0.99614		1.35957	1.8782	1.60512	1.72867	1.37639	1.4595	1.40219	1.46048		1.30669	1.55179	1.42289	1.34064	1.33112	1.37455	1.19981	1.33747
	0.740714	0.277052	1.82951	2.17383	0.642056	0.054617	0.195511	2.14219		1.59986	1.76087	1.32811	1.58939	1.32681	2.28009	2.19494	1.59908		0.988644	0.993698	0.997911	0.990578	0.993297	0.981693	0.970671	0.99628		1.53431	1.55357	1.32315	1.49975	1.34281	1.82333	1.85121	1.4731		1.30459	1.42755	1.28784	1.31552	1.21422	1.52422	1.34977	1.37519
	0.40627	1.50129	1.06906	1.58238	0.450116	0.284835	0.765884	0.888488		1.3488	1.74097	2.08577	1.92476	1.71061	2.00984	1.84282	2.22099		0.993005	0.989961	0.993359	0.994736	0.99396	0.994514	0.9935	0.991824		1.38832	1.59092	1.53705	1.6294	1.52512	1.6501	1.59946	1.76759		1.20202	1.35414	1.7055	1.48745	1.348	1.53155	1.48657	1.55878
	1.28626	1.37588	1.3519	2.48551	0.049838	0.212907	1.25947	1.08652		1.73024	1.7682	1.71008	1.65825	1.67435	1.59489	1.45509	2.41498		0.991801	0.991871	0.996261	0.990078	0.985427	0.993044	0.996155	0.957901		1.54041	1.58116	1.51923	1.57275	1.56861	1.50653	1.39278	2.04317		1.38445	1.39375	1.41006	1.34139	1.33064	1.33481	1.29959	1.32396
	0.747945	1.10366	1.42738	1.53358	0.331595	0.747435	1.3464	1.55498		1.82737	1.46765	1.65825	2.32819	1.55745	1.37733	1.62447	1.79176		0.986145	0.995107	0.995473	0.96986	0.992171	0.995989	0.993769	0.99359		1.64421	1.43436	1.41563	1.95238	1.4778	1.35222	1.5076	1.56529		1.33536	1.29036	1.48225	1.34933	1.3225	1.28808	1.36538	1.44916
	0.578964	1.09158	1.51402	1.31997	0.204652	0.243267	0.51817	2.08735		2.19337	1.51425	1.67448	2.13996	1.83365	1.68704	1.39383	1.26266		0.990054	0.994514	0.998273	0.968007	0.982741	0.977259	0.995776	0.995981		1.71468	1.4342	1.48345	1.85496	1.64221	1.57149	1.35976	1.28093		1.40591	1.30684	1.41639	1.39018	1.35142	1.3174	1.30636	1.25175
	0.928657	0.888621	1.53592	1.64871	0.089003	0.154964	0.647275	1.87472		1.49259	1.87345	1.92999	1.97084	1.75564	1.47695	2.03969	1.38885		0.995135	0.992774	0.992226	0.98976	0.980375	0.996332	0.990519	0.991243		1.42581	1.62867	1.59726	1.69578	1.59701	1.39333	1.7032	1.37809		1.30816	1.45208	1.48251	1.44827	1.31968	1.31751	1.4464	1.09376
	0.311582	1.03326	0.888521	1.75346	0.279044	0.000532	0.643473	0.302491		1.75629	2.13629	1.42943	1.51373	1.89177	1.64751	1.36869	1.88078		0.985646	0.990998	0.982097	0.992661	0.992349	0.991342	0.995732	0.992313		1.61196	1.69254	1.43265	1.47121	1.6161	1.49053	1.33221	1.60385		1.35815	1.55704	1.21761	1.30241	1.47619	1.34364	1.30659	1.43439
	0.988098	1.50685	1.65183	1.53474	0.055547	0.350655	1.17308	1.17605		2.43736	1.49907	2.21012	1.91533	1.38283	2.12556	1.86716	1.99214		0.964509	0.994603	0.993181	0.986748	0.99265	0.973676	0.990338	0.987267		2.00349	1.40999	1.77082	1.69496	1.37425	1.85237	1.66074	1.72061		1.47936	1.33188	1.55505	1.40592	1.17623	1.43224	1.44533	1.45344
	0.714653	0.762332	1.08585	1.7228	0.033771	0.064425	0.774402	0.9002		1.54515	1.41268	1.45771	1.32956	1.28099	1.4132	1.3323	1.63717		0.985884	0.991191	0.997855	0.995439	0.992214	0.995514	0.992667	0.990402		1.49259	1.3991	1.38378	1.31662	1.33285	1.35833	1.34725	1.5267		1.28421	1.25087	1.34597	1.27167	1.24172	1.28329	1.23746	1.34713
	0.958684	0.897546	1.276	1.69294	0.144806	1.01698	1.96966	0.173417		1.6174	1.3954	1.71637	2.23997	1.45509	1.39802	1.61361	2.64209		0.99035	0.993428	0.991227	0.986369	0.992842	0.99627	0.990716	0.984899		1.52537	1.39698	1.55141	1.80644	1.41587	1.37004	1.4968	1.98605		1.32512	1.23742	1.36221	1.51048	1.27777	1.29287	1.36908	1.64161
	0.437281	0.88858	1.30448	1.40225	0.126997	0.243717	0.68721	0.708701		1.95434	1.36228	1.50928	2.30961	1.27307	1.76342	1.43912	1.77923		0.991434	0.99489	0.995363	0.96494	0.991879	0.993831	0.995432	0.988911		1.68298	1.35189	1.40245	1.97013	1.31409	1.57291	1.41052	1.61099		1.4509	1.25568	1.35412	1.43367	1.18758	1.40529	1.28768	1.42268
	1.01236	0.457393	1.63967	2.04265	0.519671	0.021243	1.11673	1.4811		2.00723	1.54358	2.1952	1.9313	1.32576	1.3359	1.44723	1.44148		0.983997	0.992875	0.992384	0.992092	0.992632	0.993512	0.993887	0.995227		1.74444	1.46283	1.70289	1.65203	1.37238	1.34145	1.39006	1.40878		1.43129	1.31355	1.47597	1.4787	1.25155	1.23104	1.17051	1.31212
	0.607367	1.02764	1.45373	1.38601	0.25098	0.293351	1.40629	0.594614		1.54279	1.51282	1.50143	1.30272	1.58285	1.38466	1.88156	2.39796		0.984141	0.992248	0.997321	0.994858	0.992563	0.996089	0.996653	0.983308		1.52083	1.45358	1.40991	1.30795	1.48533	1.36485	1.58862	1.91728		1.25282	1.29053	1.3498	1.23603	1.31252	1.30759	1.48239	1.56153
	0.97738	0.825574	0.810079	1.74705	0.58202	0.240407	0.464734	1.26263		1.64254	2.09846	1.3666	1.95408	1.26777	1.58442	1.78548	1.28583		0.992849	0.985036	0.989659	0.990257	0.992813	0.989135	0.987844	0.981959		1.52293	1.74887	1.37474	1.69528	1.30649	1.49601	1.63696	1.37822		1.33787	1.46961	1.22444	1.43475	1.1887	1.30282	1.39507	1.15047
	1.74112	1.15365	1.58612	1.05341	0.053913	0.401927	0.5307	1.68184		1.56347	1.2933	1.86716	1.49933	1.79621	1.4708	1.8025	1.6106		0.99479	0.994281	0.995126	0.975697	0.987275	0.994785	0.990322	0.987675		1.46556	1.33432	1.59962	1.551	1.59719	1.40852	1.61474	1.53864		1.34247	1.20824	1.46424	1.18942	1.40471	1.312	1.41088	1.31114
	1.32467	0.90916	1.28777	2.34155	0.017656	0.294315	0.81535	2.11365		1.46163	2.04623	1.92908	1.29487	1.59515	1.36294	2.11064	1.57342		0.995216	0.992441	0.989235	0.991349	0.995421	0.991699	0.980682	0.996664		1.41262	1.70372	1.61508	1.36106	1.46664	1.38072	1.78968	1.38878		1.29431	1.49764	1.49458	1.20191	1.38226	1.25826	1.35151	1.33109
	0.410798	1.28734	0.80125	1.16071	0.703887	0.606961	0.746331	1.85942		1.79517	1.29618	1.46399	1.83234	1.54672	1.89701	1.64228	1.50535		0.983045	0.993472	0.990886	0.984531	0.993156	0.986903	0.990709	0.997764		1.61739	1.34446	1.43479	1.6228	1.46143	1.69106	1.52984	1.4058		1.38799	1.20053	1.29597	1.39008	1.33408	1.45243	1.34404	1.36368
	1.05028	1.40092	1.17074	1.93583	0.158332	0.326357	0.44603	0.193581		1.80381	1.28518	2.05173	1.43506	2.16352	1.98288	2.24468	2.12006		0.996923	0.995595	0.993885	0.995526	0.980226	0.986475	0.975046	0.973056		1.51965	1.31623	1.68926	1.3917	1.83482	1.69183	1.87039	1.87032		1.4835	1.22029	1.33859	1.28539	1.40382	1.45097	1.55192	1.44062
	1.15933	1.12522	1.40088	2.32959	0.346297	0.063321	0.275872	0.770197		1.46713	1.34042	1.3954	1.51583	1.6462	1.99518	1.63311	1.80394		0.9943	0.995357	0.998072	0.986265	0.984726	0.982721	0.994199	0.974093		1.40599	1.3566	1.3491	1.48387	1.50507	1.72041	1.47526	1.73218		1.2925	1.21933	1.30605	1.17284	1.32482	1.43775	1.39753	1.19491
	1.17009	1.25108	1.78866	2.40858	0.279504	0.594611	0.235826	1.50142		1.61675	1.44252	1.37393	1.2717	1.99728	1.82449	2.19834	1.67016		0.993647	0.995899	0.995319	0.996983	0.995494	0.99372	0.953795	0.991428		1.49544	1.39239	1.35581	1.27151	1.63514	1.58209	1.98655	1.52805		1.33752	1.33757	1.30228	1.2649	1.54211	1.4364	1.34466	1.33012
	0.45484	0.600989	0.829523	1.57327	0.270849	1.40416	0.218897	1.14755		1.36451	1.65288	1.52237	1.7072	2.22812	1.51897	1.97817	1.46425		0.992627	0.991583	0.996648	0.992751	0.952294	0.996694	0.97243	0.987722		1.36847	1.52998	1.41539	1.48901	1.9497	1.45212	1.77276	1.46184		1.23139	1.35993	1.34034	1.32006	1.2641	1.32684	1.33895	1.25186
	1.02036	0.88994	1.28145	1.22407	0.345491	0.341993	0.996114	0.985346		1.68547	1.47957	1.93994	2.05147	1.62474	1.94963	1.71375	1.97503		0.98967	0.993001	0.99579	0.985148	0.990748	0.979593	0.985068	0.967948		1.54929	1.42467	1.62899	1.72212	1.47095	1.72701	1.55815	1.79859		1.33652	1.18329	1.52354	1.44334	1.22354	1.39587	1.34413	1.34727
	1.21202	0.980975	1.63356	1.69701	0.488063	0.134145	0.686606	0.581631		2.04519	1.75354	1.68861	1.99001	1.76218	1.92188	1.79333	1.69595		0.993418	0.993869	0.995714	0.993276	0.994899	0.97669	0.992336	0.992931		1.67074	1.54204	1.52133	1.65975	1.53539	1.73352	1.59828	1.50077		1.57484	1.40768	1.39251	1.49052	1.43694	1.28669	1.41847	1.39982
	0.385142	1.08065	1.22511	1.59154	0.217247	0.618252	0.275749	1.71131		1.81611	1.73757	2.08498	2.0931	1.94387	1.35011	2.07556	1.48598		0.982053	0.996696	0.991601	0.992844	0.98686	0.988113	0.962354	0.986543		1.67007	1.50763	1.71704	1.72888	1.66298	1.37967	1.87876	1.4352		1.33979	1.45099	1.46907	1.43775	1.42842	1.21086	1.2433	1.27114
	1.22492	0.490458	1.38851	1.46711	0.040916	0.525117	1.04387	1.53857		1.49279	1.83496	1.89825	2.06875	1.88549	1.62578	1.47027	1.76611		0.993857	0.989701	0.993698	0.995396	0.977788	0.994311	0.992473	0.988449		1.42288	1.62179	1.62516	1.69415	1.72726	1.48483	1.39205	1.60218		1.29934	1.39273	1.45536	1.53004	1.34353	1.38702	1.32999	1.35259
	0.199401	1.22793	1.6734	1.71023	0.145401	1.19799	1.07533	0.178727		1.32811	2.04414	1.32249	1.48258	1.69964	1.58102	1.92044	2.4551		0.98838	0.986995	0.996923	0.995592	0.984041	0.995801	0.991371	0.960404		1.39518	1.6864	1.32384	1.42292	1.61546	1.46967	1.68043	2.06198		1.18869	1.3822	1.27872	1.31183	1.33494	1.35196	1.45711	1.38812
	0.988394	1.08693	1.41544	1.3467	0.167521	0.682196	1.66301	1.27454		1.83103	1.28963	2.2308	3.10129	2.10828	1.8614	1.33505	2.27243		0.98346	0.993294	0.988066	0.967342	0.972565	0.994159	0.995176	0.988742		1.64984	1.33694	1.79086	2.24078	1.84088	1.58702	1.36911	1.83202		1.35835	1.18183	1.50893	1.68537	1.39798	1.45676	1.2392	1.55161
	0.907055	0.430979	1.11608	2.314	0.650573	0.651388	0.040029	0.590368		1.94089	1.37262	1.63102	1.67814	1.90382	1.49645	1.62617	2.81658		0.990167	0.992734	0.988884	0.993948	0.990789	0.994373	0.993889	0.923566		1.68015	1.38698	1.53098	1.53205	1.63899	1.39978	1.50233	2.32802		1.45366	1.23189	1.31339	1.36052	1.44012	1.37039	1.37516	1.45407
	1.20404	1.23087	1.49858	1.51988	0.248646	0.330648	0.786662	1.02634		2.25149	1.57591	1.78967	1.8635	2.10121	1.50693	1.77684	2.31759		0.989162	0.994761	0.996882	0.994214	0.986183	0.995408	0.988378	0.963309		1.8128	1.45857	1.53079	1.60277	1.75741	1.38141	1.60617	1.99844		1.49876	1.33204	1.46149	1.44835	1.50093	1.34236	1.35446	1.36633
	0.939195	1.07903	1.40154	1.96271	0.492752	1.68718	0.085201	1.99292		1.37864	1.59829	1.55798	1.7038	1.86402	1.35881	1.83784	1.5763		0.989226	0.993253	0.996649	0.995956	0.991683	0.997153	0.983926	0.996481		1.38352	1.49938	1.41532	1.54029	1.62586	1.35951	1.62477	1.42039		1.21218	1.3204	1.3826	1.38058	1.41741	1.28353	1.38969	1.40596
	1.30099	0.583284	1.86361	1.35362	0.111162	1.11745	1.29072	1.83947		1.80119	1.31136	1.53939	1.93628	1.9711	1.88313	1.72631	1.69752		0.992964	0.992545	0.996702	0.99517	0.982083	0.995245	0.994106	0.994619		1.57908	1.34631	1.38007	1.60838	1.72062	1.56058	1.5497	1.52398		1.4172	1.19937	1.42301	1.49958	1.36815	1.50345	1.41205	1.22755
	0.423758	1.21752	1.60562	1.94842	0.408485	0.354376	1.87038	0.804451		2.08721	1.29748	2.21588	2.12163	1.68547	1.65825	1.48389	1.92109		0.979801	0.990322	0.98675	0.996047	0.989002	0.991723	0.995196	0.982387		1.80667	1.35213	1.78175	1.7061	1.52874	1.5322	1.39927	1.71489		1.44316	1.16938	1.45569	1.55101	1.35184	1.37354	1.35682	1.38685
	1.69933	1.06513	1.5851	1.55105	0.020465	0.184656	0.921782	0.45236		1.53258	1.34644	1.60641	1.75197	1.55523	1.48834	1.80616	1.86742		0.995551	0.995143	0.996455	0.994181	0.992202	0.988656	0.996166	0.977513		1.44464	1.3558	1.47321	1.55048	1.46348	1.43386	1.54446	1.74844		1.32673	1.23566	1.36959	1.41087	1.31022	1.27366	1.452	1.36557
	1.13906	1.14164	1.63475	2.14741	0.155429	0.30651	0.561411	0.069397		2.32034	2.02005	1.57971	1.87508	1.59411	1.3399	2.13819	1.38597		0.973477	0.994574	0.998203	0.992862	0.990032	0.995925	0.992378	0.99307		1.92075	1.65387	1.43011	1.6279	1.50269	1.31897	1.69182	1.39694		1.45329	1.52872	1.39159	1.43215	1.24722	1.28786	1.55012	1.27129
	0.379428	0.524697	1.6962	1.24111	0.865016	0.232814	0.564899	1.15944		1.43781	1.31948	1.82554	2.1018	1.77658	1.41896	1.63167	1.56426		0.98916	0.994918	0.996097	0.98903	0.99135	0.998422	0.99718	0.981625		1.42796	1.35069	1.55522	1.74862	1.53356	1.3557	1.45459	1.55606		1.18917	1.23566	1.46221	1.48374	1.36942	1.33683	1.41724	1.21083
	0.402204	1.21933	1.46529	2.28201	1.09315	0.003424	0.159757	1.4262		1.92528	1.49174	1.56269	1.45614	1.83156	2.23113	2.01403	1.76454		0.981796	0.995515	0.995141	0.996333	0.989862	0.986395	0.986189	0.972608		1.68532	1.41399	1.47192	1.3856	1.6166	1.80186	1.73453	1.70552		1.41812	1.30847	1.31434	1.35083	1.4328	1.53668	1.46743	1.24816
	0.476853	1.23787	0.844664	2.51696	0.07174	0.368625	0.138101	0.150346		1.42315	1.66178	1.87227	1.38283	1.52525	1.47898	1.48232	1.4708		0.994309	0.994968	0.993323	0.997786	0.997921	0.996678	0.985583	0.989556		1.38716	1.50085	1.61486	1.34849	1.41112	1.4019	1.46202	1.42538		1.25437	1.40424	1.45429	1.28714	1.37184	1.32404	1.25388	1.26424
	1.10061	1.3422	0.65538	2.23454	0.090286	0.956558	1.01618	0.097385		1.60536	1.34016	1.44776	1.3378	1.45457	1.52394	1.31156	3.4919		0.9972	0.996321	0.994886	0.998509	0.992429	0.993491	0.996172	0.732479		1.46724	1.319	1.3958	1.32143	1.43146	1.47396	1.32279	3.20599		1.3704	1.28027	1.29111	1.2798	1.26167	1.32771	1.27545	1.25927
	0.690003	0.581672	1.49908	1.68161	0.066372	0.784711	0.260238	1.6553		1.87763	1.5784	1.8004	2.33186	1.95015	1.82606	1.34592	1.56766		0.987442	0.989762	0.995184	0.987062	0.984155	0.994469	0.996336	0.989827		1.6554	1.50472	1.56707	1.85468	1.68999	1.56471	1.31317	1.50893		1.40062	1.29785	1.42702	1.53936	1.36904	1.44253	1.26927	1.32025
	0.438607	1.39991	1.21876	1.68251	1.15684	0.174918	0.314924	0.581854		1.50012	1.65091	1.70746	1.51687	1.47813	1.59541	1.4759	2.22374		0.995521	0.993756	0.994791	0.995144	0.993347	0.988696	0.996937	0.960429		1.4419	1.49795	1.51293	1.42157	1.41883	1.50635	1.38985	1.94259		1.32777	1.35797	1.39896	1.35413	1.32163	1.31228	1.33732	1.39723
	0.69344	1.3483	0.79116	2.21652	0.475315	0.573245	0.404136	0.662268		1.67134	1.38983	1.44933	1.32085	1.65563	1.74935	2.25083	3.34215		0.981606	0.991628	0.996874	0.993731	0.992254	0.992216	0.982725	0.925276		1.60198	1.40385	1.36995	1.35076	1.51627	1.52387	1.80908	2.56864		1.31554	1.22636	1.31542	1.23687	1.35986	1.39691	1.50551	1.52518
	0.909697	1.19836	1.33844	1.82464	0.276844	0.026611	1.14611	0.584189		1.46556	1.40391	1.58049	2.10867	1.58939	2.06927	1.56439	1.58756		0.995266	0.996025	0.996449	0.992283	0.972481	0.989092	0.99479	0.984541		1.42491	1.36079	1.44524	1.7356	1.5756	1.70497	1.46353	1.50483		1.297	1.28102	1.37865	1.51541	1.20393	1.46027	1.34975	1.26648
	1.41255	1.33437	0.661234	1.59907	0.601395	0.396682	0.040418	1.39457		1.42996	1.37786	1.46137	1.46936	1.74124	1.61112	1.39474	1.79072		0.994853	0.994237	0.995293	0.996201	0.993588	0.984412	0.995095	0.98641		1.38797	1.34735	1.40633	1.40683	1.56765	1.50984	1.34615	1.64211		1.29203	1.25354	1.31733	1.31097	1.26619	1.35999	1.33634	1.26318
	0.934312	1.37026	1.29367	2.11322	0.097817	0.693092	0.74727	0.325641		1.78129	1.51295	1.87659	1.37655	1.79229	1.47917	1.50077	1.57342		0.990656	0.995183	0.993083	0.98964	0.984996	0.994485	0.997187	0.990683		1.58908	1.44153	1.61637	1.42596	1.58226	1.39069	1.37534	1.47975		1.38929	1.30667	1.46126	1.22641	1.39738	1.36464	1.39898	1.3488
	0.591471	1.46757	1.2861	1.54628	0.662777	0.408392	0.854572	1.12371		1.3865	2.08832	1.91645	1.70589	1.5708	1.70851	1.5873	2.17818		0.989098	0.991088	0.99039	0.997209	0.986904	0.991398	0.993542	0.947518		1.41013	1.73435	1.66493	1.50437	1.45343	1.54478	1.48246	1.93305		1.20074	1.51155	1.43271	1.42919	1.32587	1.36794	1.35846	1.34464
	0.79692	1.33807	1.68091	1.71634	0.185122	0.340828	0.601424	1.04033		1.59646	1.35783	2.0158	1.37759	1.85132	2.06299	2.27531	1.31529		0.995764	0.997125	0.995865	0.99568	0.989756	0.990343	0.987074	0.98262		1.48351	1.34591	1.65897	1.34943	1.61548	1.683	1.82661	1.42658		1.33709	1.26765	1.52375	1.31251	1.41102	1.39378	1.51008	1.18559
	0.265351	0.698029	1.58961	2.11679	0.339456	0.713547	0.496686	1.53698		1.95591	1.92581	1.80413	1.74988	1.47341	1.45299	1.25534	1.72265		0.985107	0.98722	0.997038	0.989935	0.99433	0.992382	0.997174	0.991699		1.70034	1.65514	1.53225	1.58731	1.39279	1.39049	1.27869	1.58448		1.41714	1.44318	1.50537	1.33569	1.3152	1.27544	1.23493	1.3815
	1.425	1.06704	1.7608	1.62004	0.420577	0.149654	1.46704	1.22573		1.63678	2.06783	1.70576	1.92371	1.47263	1.54816	1.36608	1.73993		0.997404	0.993153	0.997217	0.991455	0.993355	0.988018	0.996746	0.97516		1.48141	1.68245	1.47124	1.67083	1.3962	1.4848	1.38572	1.61276		1.35282	1.40225	1.46632	1.42992	1.29428	1.31245	1.25943	1.28416
	0.477203	1.57231	1.80707	1.46854	0.538104	0.123554	0.285178	1.57392		1.37511	1.62264	1.51321	1.80485	2.57062	1.48323	1.51111	1.74412		0.993112	0.98985	0.997122	0.986263	0.981752	0.993708	0.995512	0.976068		1.38076	1.51645	1.43452	1.62179	1.96149	1.42396	1.47399	1.68727		1.24034	1.32018	1.33908	1.38464	1.5224	1.29629	1.18121	1.27482
	0.868607	1.15781	1.45437	1.56396	0.322304	0.808999	0.254657	1.26018		2.14624	2.0554	2.03563	1.58992	1.74477	1.55523	1.4704	2.06927		0.9892	0.993764	0.990456	0.99589	0.996071	0.98856	0.984723	0.991729		1.74336	1.69219	1.71183	1.46288	1.51702	1.44549	1.43332	1.69863		1.55394	1.45598	1.47442	1.22084	1.44926	1.28237	1.23051	1.50896
	1.06358	1.20793	1.53076	1.35509	0.480456	0.12639	1.14131	1.59602		1.42564	2.0122	2.14389	1.75747	2.12373	1.39959	1.77606	1.77108		0.99186	0.993348	0.991405	0.995481	0.994393	0.992836	0.997241	0.997431		1.40276	1.66305	1.75464	1.54435	1.69309	1.37329	1.53117	1.51243		1.23971	1.48037	1.52857	1.4179	1.57028	1.258	1.4664	1.46565
	0.082032		2.1378	1.49527	0.19392	0.566588	0.609618	0.854892		1.48205		1.29958	2.13106	1.35456	1.60837	1.5386	1.50562		0.98582		0.996715	0.989572	0.995169	0.994645	0.99549	0.997353		1.46645		1.29316	1.76519	1.33198	1.48734	1.4597	1.38556		1.24482		1.26843	1.47384	1.33708	1.3857	1.19995	1.38869
	1.31182		1.43169	1.65615	0.106063	0.55907	0.30231	1.34904		1.6894		1.66453	2.17033	1.41582	1.49514	1.32366	1.44592		0.992718		0.996036	0.974107	0.99422	0.99272	0.995008	0.995736		1.51852		1.49091	1.85607	1.38329	1.40192	1.33143	1.40682		1.3753		1.40276	1.38612	1.23366	1.33551	1.25127	1.28054
	0.788965		1.83682	1.62283	0.017764	0.954253	0.403229	0.111603		1.55536		1.5119	2.20148	1.2624	1.91743	1.55588	1.6428		0.99483		0.997716	0.991326	0.990565	0.99293	0.997292	0.907806		1.46522		1.41215	1.76654	1.32278	1.60086	1.41862	1.46922		1.32474		1.36467	1.5535	1.17303	1.51295	1.34957	1.23078
	1.07459		1.03542	1.88589	0.796231	0.861253	0.435628	2.05718		1.37917		1.67552	1.60458	1.89269	1.84543	2.02372	1.36457		0.994742		0.996016	0.995735	0.996376	0.98312	0.964719	0.997875		1.38262		1.50649	1.4626	1.57468	1.64096	1.8029	1.33805		1.24552		1.38627	1.37438	1.51867	1.41632	1.28878	1.31109
	0.952229		1.74023	1.51504	0.591072	0.835793	1.25892	1.83393		1.499		1.45915	2.42689	1.73836	1.59777	1.49514	1.52839		0.993806		0.99686	0.982008	0.995268	0.993122	0.993507	0.995192		1.44553		1.39541	1.93764	1.52909	1.47568	1.43502	1.43492		1.29247		1.33215	1.54624	1.45879	1.39626	1.3015	1.34462
	1.262		1.7951	1.55746	0.37648	0.759385	0.534735	1.58883		1.46805		1.36928	2.06744	1.69699	1.94518	1.71087	1.72049		0.99598		0.997889	0.994206	0.992274	0.989371	0.986941	0.996844		1.35649		1.32507	1.70544	1.52815	1.66041	1.58999	1.47555		1.35396		1.32274	1.36556	1.36723	1.4307	1.35266	1.4771
	0.934946		1.4382	1.69765	0.329062	0.276278	0.355688	1.08846		1.35115		1.60274	2.0389	1.49436	1.77292	2.26301	2.04126		0.994059		0.995413	0.988475	0.990946	0.993051	0.988353	0.992981		1.37032		1.47977	1.72947	1.4256	1.541	1.76774	1.65892		1.22337		1.36586	1.4647	1.29224	1.3757	1.5627	1.47275
	1.52169		1.5006	1.67152	0.449607	0.565863	0.756947	1.19894		1.4653		1.54619	1.90277	1.45352	1.86036	1.47551	1.78064		0.997		0.994668	0.995198	0.995255	0.99367	0.994551	0.994159		1.40992		1.45213	1.61911	1.3643	1.60944	1.44072	1.5722		1.30323		1.33273	1.48028	1.30301	1.47563	1.30196	1.47172
	0.731719		1.42505	1.56408	0.223561	0.958918	0.104091	0.801836		2.05592		2.52009	1.73705	1.40063	1.68168	1.27863	1.86428		0.981957		0.988158	0.996502	0.992139	0.993062	0.993189	0.994488		1.7467		1.90694	1.54465	1.36077	1.51136	1.35626	1.61312		1.46425		1.65319	1.4214	1.24645	1.3735	1.07739	1.46826
	0.787349		1.09162	1.95495	0.391143	1.76331	0.864847	1.1353		1.36294		1.60117	1.71637	1.86978	1.51203	1.26162	2.44077		0.997454		0.99557	0.995781	0.988573	0.996957	0.995413	0.995822		1.34478		1.4691	1.49105	1.59021	1.42165	1.27901	1.82065		1.29331		1.34924	1.44391	1.42308	1.38338	1.09625	1.66286
	1.15166		1.20735	1.59656	0.082997	0.12938	0.445587	1.24219		1.54881		1.94256	1.92528	1.49279	1.4831	2.11797	1.59829		0.996628		0.997658	0.992624	0.995161	0.99513	0.994919	0.991522		1.43251		1.57411	1.6554	1.41501	1.42818	1.68377	1.45555		1.35128		1.5597	1.47249	1.29806	1.23027	1.56784	1.32556
	1.66055		1.39705	1.90192	0.309435	0.166162	0.490125	0.070808		1.3056		1.81821	1.39854	1.99492	1.67422	1.44462	1.99937		0.995067		0.99434	0.996503	0.988114	0.989821	0.996173	0.987505		1.31166		1.60062	1.38203	1.64962	1.49652	1.39114	1.68275		1.11282		1.42009	1.27484	1.45867	1.36789	1.3015	1.4626
	0.692373		1.35721	1.49113	0.462649	0.360534	0.47298	1.69802		1.93628		1.71087	2.1253	1.82737	1.46687	2.12006	1.45457		0.991267		0.993018	0.991973	0.988019	0.994168	0.990136	0.992762		1.62139		1.53253	1.72483	1.57785	1.40746	1.715	1.4319		1.46761		1.37407	1.38091	1.39931	1.13916	1.53764	1.28318
	0.361203		1.51691	1.9309	0.165869	0.37844	0.585904	1.53525		1.39592		1.57944	1.5729	1.65576	1.34147	1.69909	2.02712		0.994984		0.997835	0.996871	0.99152	0.993971	0.993995	0.995645		1.3833		1.43645	1.44884	1.5129	1.3889	1.50467	1.63089		1.24743		1.37698	1.37125	1.34412	1.1188	1.34493	1.57599
	0.262736		1.77573	1.91049	0.06079	1.27049	1.19335	1.77555		2.00854		1.32995	1.52816	2.36681	1.63259	1.48493	1.65216		0.987602		0.996594	0.994984	0.982458	0.997178	0.993092	0.996509		1.70974		1.27139	1.44983	1.91082	1.43969	1.41307	1.48964		1.46194		1.31427	1.32231	1.54273	1.42091	1.32016	1.40466
	1.03685		1.42967	2.04808	0.334087	0.343652	0.526919	1.26666		2.53894		2.38343	1.75367	1.6788	2.50124	2.11273	1.77344		0.992448		0.994172	0.994134	0.992381	0.990733	0.98689	0.993754		1.90095		1.81115	1.55255	1.49612	1.83342	1.74534	1.57105		1.43993		1.66134	1.40348	1.32654	1.67504	1.46979	1.41692
	1.08913			1.84865	0.272293	0.773847	0.215636	0.464913		1.91285			1.60301	1.44959	1.55248	2.18708	1.70838		0.991657			0.992494	0.985413	0.996027	0.992306	0.994563		1.60561			1.515	1.47449	1.43162	1.73957	1.51922		1.43311			1.35433	1.17368	1.34234	1.5518	1.27132
	1.18493			2.01434	0.673709	0.493467	0.547236	0.536056		2.08367			1.45404	1.30462	1.55058	1.89648	1.67552		0.980584			0.99669	0.99274	0.994298	0.99552	0.995521		1.79404			1.3812	1.35515	1.44402	1.53081	1.50154		1.39536			1.33949	1.24175	1.35555	1.40196	1.41644
	1.19279			2.02856	0.510203	0.342025	0.2791	0.005841		1.82292			1.65589	1.58677	2.24507	2.03491	4.31055		0.993956			0.996207	0.995036	0.987545	0.986013	0.826658		1.60083			1.51961	1.45306	1.79426	1.68937	3.31924		1.44225			1.39436	1.40975	1.61432	1.4641	1.47618
	0.517895			2.3959	0.924217	0.25533	0.31108	2.09137		1.55719			1.35822	1.56295	1.79805	2.21575	1.26607		0.989612			0.996748	0.975983	0.993983	0.98629	0.993059		1.50207			1.3578	1.47292	1.53623	1.7824	1.33557		1.29717			1.27351	1.25936	1.45162	1.51488	1.21086
	0.318911			1.7693	0.54695	1.11836	0.342836	1.73439		1.48965			1.61322	1.37681	1.36477	1.38257	1.42577		0.989157			0.996379	0.987487	0.997408	0.994827	0.994863		1.45755			1.48355	1.3669	1.3159	1.36659	1.40047		1.27576			1.35681	1.22335	1.31889	1.28119	1.28448
	0.785157			2.37408	0.027403	0.722678	0.792944	1.4533		1.45457			1.34827	1.46661	1.91062	1.5695	1.76689		0.994313			0.993876	0.996535	0.994039	0.994165	0.99495		1.40498			1.35838	1.3956	1.60835	1.45976	1.52656		1.22882			1.26157	1.31246	1.52474	1.21103	1.47049
	0.40927			2.14872	0.358698	0	1.61182	1.22447		1.4543			1.41268	1.65406	1.85198	1.4691	1.5009		0.991792			0.994177	0.995705	0.987537	0.996071	0.996604		1.43554			1.3905	1.4816	1.64738	1.39519	1.37393		1.26587			1.28362	1.4333	1.27228	1.32041	1.39188
	0.422153			2.25216	0.00665	0.200024	0.436309	1.08195		1.9067			1.39383	1.59227	2.53161	1.97751	1.35796		0.986542			0.995223	0.990673	0.990437	0.98508	0.998266		1.67995			1.37652	1.49582	1.87631	1.71319	1.33498		1.38997			1.28319	1.33169	1.61987	1.44399	1.29893
	0.783845			1.77134	1.09312	0.018161	1.54136	0.846801		1.95958			1.34644	1.58586	1.79779	1.38545	1.70904		0.991174			0.996227	0.996575	0.972491	0.996563	0.996472		1.67841			1.3071	1.43097	1.70338	1.35672	1.51458		1.29506			1.29906	1.39795	1.33926	1.30199	1.43036
	1.27409			2.26992	0.320655	0.396182	0.409457	0.56744		1.93785			1.3954	1.34291	1.9457	2.01115	1.67402		0.993272			0.996522	0.995989	0.981503	0.993349	0.994948		1.63629			1.3519	1.33461	1.59273	1.66589	1.4969		1.4632			1.30177	1.25862	1.33117	1.36026	1.4148
	1.1036				0.634852		0.755183	1.8731		1.49462				1.27575		1.92895	1.46926		0.99071				0.994562		0.987212	0.996011		1.41278				1.30142		1.65789	1.44487		1.18161				1.21226		1.50236	1.16017
	0.752874				0.522549		0.69189	1.07777		1.4776				1.61217		1.34487	1.8059		0.995054				0.993145		0.991518	0.996759		1.41862				1.48675		1.36216	1.49501		1.34535				1.34464		1.1162	1.53835
	0.05393				0.253018		0.75765	1.05764		1.40011				1.61295		1.84125	1.90146		0.987609				0.988335		0.986582	0.99238		1.41429				1.46293		1.62019	1.57566		1.22258				1.33297		1.4734	1.53922
	0.35598				0.657343		0.442381	0.859118		1.44226				1.49488		2.18839	2.76972		0.993826				0.989228		0.992891	0.980613		1.4167				1.44309		1.71867	2.01165		1.26175				1.29104		1.44108	1.625
	1.01619				0.734001		0.489946	0.336692		1.53232				1.73914		1.67291	2.21038		0.992996				0.993958		0.996945	0.973701		1.46597				1.52885		1.48159	1.87309		1.32086				1.4018		1.42133	1.38107
	1.24134				0.536643		0.310754	1.69197		1.52944				1.41883		1.43755	1.37707		0.995357				0.995251		0.992405	0.997241		1.40656				1.36382		1.41513	1.32967		1.35736				1.31387		1.26531	1.31046
	1.10091				0.054623		0.576629	0.872611		1.41503				1.83261		1.57473	2.74537		0.995854				0.988814		0.992113	0.992343		1.36915				1.61972		1.47585	1.99925		1.28145				1.38999		1.32232	1.75153
	0.926949				0.109534		0.133882	0.707684		1.51517				1.45875		1.9334	1.60975		0.989223				0.990499		0.99083	0.986932		1.45882				1.44148		1.64052	1.55873		1.24517				1.24511		1.39089	1.21545
	1.08533				0.725657		1.62454	1.43764		1.79333				1.4115		1.42158	2.05304		0.994397				0.994437		0.996679	0.996355		1.57434				1.37036		1.38174	1.66148		1.30368				1.2819		1.29362	1.56407
					0.396164		0.916967	0.892277						1.56046		1.62578	1.83601						0.994723		0.996444	0.991156						1.4517		1.41097	1.59053						1.37144		1.46205	1.42442
					0.39416		0.572478	1.12775						1.63102		2.14258	1.80381						0.993781		0.98917	0.993589						1.48458		1.74653	1.59088						1.36101		1.54128	1.43727
					0.262101		0.453116	0.191683						1.74412		1.858	2.50137						0.99422		0.994087	0.679226						1.51917		1.60823	2.93158						1.41329		1.48552	0.941141
					0.122984		0.546676	1.82312						1.48821		1.72736	1.56413						0.993456		0.993777	0.995999						1.34572		1.53631	1.40617						1.3477		1.4252	1.40312
					0.272825		0.628043	0.895262						1.47891		1.59803	1.39847						0.988704		0.992944	0.994754						1.45538		1.47697	1.38608						1.2589		1.36471	1.28749
					0.092746		0.666511	0.743778						1.25612		2.39024	3.51546						0.994765		0.990694	0.977283						1.27599		1.84132	2.35851						1.21898		1.61761	1.6852
					0.656511		0.307487	0.508166						1.51059		1.89099	2.01521						0.994215		0.989259	0.988094						1.39837		1.59932	1.67803						1.35946		1.45951	1.42972
					0.120842		0.391697	1.06028						1.56832		1.7792	1.9779						0.98941		0.983957	0.987028						1.49368		1.64771	1.70831						1.29319		1.3712	1.45195
					0.044569		0.249559	1.33153						1.50169		1.76179	1.45659						0.992146		0.995188	0.995263						1.43295		1.53756	1.41389						1.29394		1.43361	1.31139
					0.378912		0.335406	1.37677						1.76454		1.5729	1.71165						0.990563		0.993591	0.996822						1.56779		1.48809	1.49741						1.40269		1.15734	1.44857
					0.246535		0.424462	0.247177						1.88235		1.40325	4.38634						0.987185		0.990631	0.950214						1.65179		1.42304	2.86541						1.41893		1.25692	1.7437
					0.447387		0.271759	0.831078						1.96671		1.55078	2.19873						0.991311		0.993499	0.987504						1.67178		1.43454	1.76937						1.45662		1.33155	1.50269
					0.294023		0.790166	0.54954						1.35407		1.56007	2.98793						0.996774		0.992888	0.985457						1.33742		1.44534	2.08654						1.27392		1.37498	1.7293
					0.028103		0.446387	1.09506						1.36725		2.23185	2.04754						0.992814		0.98409	0.993332						1.37937		1.77959	1.7009						1.26096		1.49139	1.49638
					0.117421		1.54491	1.64752						2.4803		1.3467	1.44828						0.982366		0.993149	0.992604						1.90014		1.32246	1.41773						1.55714		1.28287	1.3366
					0.309525		0.127186	0.692697						1.46373		1.42668	2.18682						0.993755		0.995284	0.987191						1.40706		1.37041	1.80293						1.28032		1.32073	1.52886
					0.148537		0.323851	0.616932						1.60719		1.29932	2.9662						0.993244		0.991822	0.969009						1.49129		1.35447	2.14945						1.30216		1.22186	1.56086
					0.110819		0.396641	0.757542						1.991		1.99885	1.88405						0.988746		0.988338	0.995473						1.68104		1.6712	1.57409						1.49945		1.34982	1.52304
					0.503074		1.55111	0.668978						1.74045		1.58887	1.82109						0.992832		0.9961	0.993063						1.55077		1.45309	1.57514						1.3898		1.36769	1.42871
					0.263854		1.27509	1.52453						1.68285		1.35128	2.15226						0.990915		0.994766	0.998187						1.53459		1.35192	1.66881						1.37475		1.23573	1.62454
					0.458226		1.43307	1.52322						1.64935		1.40273	1.43611						0.991791		0.995154	0.996395						1.49957		1.39358	1.3819						1.38682		1.27753	1.30475
					0.058452		0.29913	1.75967						1.80957		1.48074	1.61479						0.990757		0.990443	0.998007						1.59303		1.41676	1.42419						1.43265		1.27781	1.41466
					0.028334		0.338747	1.94774						1.6572		2.00042	1.29369						0.990776		0.993445	0.997521						1.52308		1.60967	1.31226						1.34815		1.53333	1.25889
					0.514067		0.377888	2.20481						1.84321		2.2185	1.38283						0.989205		0.983036	0.997667						1.6085		1.77088	1.34173						1.47891		1.49778	1.30905
					0.37536		1.60059	0.950825						1.46975		1.28256	2.12006						0.991927		0.99379	0.991513						1.42621		1.34957	1.72128						1.29402		1.19813	1.53804
					0.63617		0.312099	0.989884						1.37537		1.42917	1.80197						0.990821		0.994078	0.988705						1.37368		1.36543	1.63552						1.24302		1.32067	1.38456
					0.337747		0.584698	1.951						1.80145		2.46669	1.47865						0.993663		0.959369	0.994114						1.55822		1.9767	1.41898						1.43578		1.43414	1.29666
					0.004861		0.624513	1.62812						1.31044		2.40228	1.54462						0.994542		0.990822	0.996679						1.32804		1.83568	1.39808						1.23655		1.65571	1.34868
					0.376648		0.604132	0.563182						1.58337		1.71218	3.46991						0.987729		0.988561	0.93232						1.46222		1.55504	2.60425						1.31748		1.40868	1.56577
					0.790602		1.39065	0.174407						1.47656		2.15514	1.54201						0.991724		0.993563	0.994						1.38794		1.72414	1.39181						1.34716		1.57372	1.36751
					0.534156		0.389966	0.361194						1.25874		1.77763	2.00854						0.995372		0.991053	0.98944						1.29566		1.582	1.66637						1.16417		1.27845	1.45336
					0.386189		1.1098	0.078421						1.37131		1.36555	2.18159						0.994881		0.995648	0.993369						1.33526		1.35416	1.72584						1.2788		1.27493	1.59859
					0.209189		0.567879	1.71695						1.797		1.97241	1.46294						0.988191		0.990467	0.997002						1.59702		1.64043	1.39294						1.4067		1.46011	1.32438
					0.279347		0.797952	1.57824						1.9012		1.42642	2.02372						0.995244		0.976197	0.994757						1.60903		1.4119	1.64164						1.5279		1.15975	1.56065
					0.173138		1.56618	0.489975						1.54279		1.38126	3.35629						0.989149		0.993374	0.973747						1.4519		1.37569	2.30854						1.28912		1.14279	1.56782
					0.35479		0.467296	1.58111						1.52473		1.70275	1.85276						0.993206		0.995641	0.995348						1.43859		1.44568	1.59355						1.30965		1.46216	1.49778
							0.86215	0.01214								1.88313	1.5928								0.992434	0.992204								1.53982	1.47638								1.30857	1.37675
							0.653923	0.917384								1.70367	1.84517								0.990631	0.988955								1.47237	1.62933								1.28783	1.41471
							1.25527	1.18376								1.99021	2.05828								0.995104	0.992624								1.65494	1.6758								1.50744	1.38987
							0.559791	1.189								1.7483	2.1164								0.993614	0.992607								1.52737	1.73194								1.32181	1.52839
							0.28458	0.816924								1.5331	3.61102								0.995983	0.987502								1.43861	2.34349								1.37617	1.79958
							1.14604	0.846868								2.03334	2.05671								0.993158	0.992971								1.69256	1.68717								1.5075	1.51914
							0.368635	0.631382								2.28644	1.48991								0.981187	0.993219								1.87815	1.44926								1.37059	1.12481
							0.41224	1.75663								1.75537	1.7936								0.991198	0.998398								1.55987	1.52161								1.25809	1.48204
							0.852087	1.37095								1.45195	1.82606								0.997074	0.995081								1.38702	1.57863								1.31384	1.45067
							0.273987	1.11967								1.95094	2.02424								0.985083	0.992477								1.6962	1.67812								1.42193	1.54014
							0.362149	0.650345								3.48692	2.13132								0.945886	0.943864								2.55218	2.00586								1.56563	1.31431
							0.297461	1.40605								1.68573	1.75511								0.99583	0.995356								1.4742	1.54335								1.41442	1.45755
							1.34344	1.70587								1.53782	1.83941								0.995879	0.996109								1.4098	1.56485								1.37077	1.48156
							1.3165	0.459377								1.45352	2.53947								0.997399	0.965744								1.40053	2.05615								1.33251	1.40254
							0.853413	0.288931								1.8131	2.44496								0.997076	0.95111								1.55944	2.09047								1.48223	1.38749
							1.23166	0.852961								1.64974	2.14415								0.99738	0.993394								1.4714	1.70518								1.42214	1.50832
							0.67327	0.385645								2.07124	2.7531								0.995659	0.966173								1.65872	1.83497								1.49925	1.60383
							0.566392	1.29812								2.1143	1.33675								0.993631	0.991452								1.72795	1.37856								1.57055	1.24317
							0.530183	1.26805								2.04794	1.76689								0.989824	0.996118								1.67853	1.53228								1.52596	1.4706
							1.31446	0.891718								1.65955	2.08812								0.996981	0.982308								1.4906	1.76016								1.39884	1.47989
							0.80135	1.71352								1.88824	1.59594								0.997658	0.994509								1.55515	1.46084								1.53697	1.32238
							0.766591	1.72956								1.45888	1.79399								0.996801	0.995277								1.37519	1.5493								1.33894	1.4524
							0.801662	1.49129								1.90931	1.47584								0.993802	0.994312								1.61339	1.41874								1.46297	1.33347
							0.941871	1.00737								1.49567	1.53167								0.997929	0.997675								1.40863	1.37027								1.34868	1.4109
							0.884023	0.985583								2.23604	1.66623								0.994691	0.994275								1.75209	1.49276								1.62704	1.39614
							1.43653	1.60408								1.29775	1.5854								0.997637	0.992816								1.30859	1.48423								1.25352	1.3725
							0.20504	1.86933								1.69176	1.75485								0.993713	0.997714								1.43453	1.48818								1.47807	1.47255
							0.150996	1.30603								1.65222	1.42001								0.989381	0.996497								1.51589	1.37174								1.23423	1.3123
							1.6382	1.98638								1.72317	1.68704								0.996789	0.996501								1.5004	1.49603								1.45349	1.45102
							0.020496	0.003223								1.64149	1.87554								0.98408	0.988431								1.56372	1.63711								1.28166	1.41674
							1.66176	1.3903								1.42839	1.91638								0.99714	0.995889								1.3885	1.59593								1.29138	1.32235
							1.1112	0.341641								1.78548	1.89936								0.993214	0.994199								1.6102	1.6058								1.42166	1.4986
							0.360532	1.93257								1.94884	1.56033								0.994239	0.996058								1.62786	1.4514								1.49255	1.37493
							0.875602	0.996712								1.38964	2.01115								0.992002	0.994962								1.38623	1.65787								1.27083	1.51779
							0.47719	1.59693								1.6572	2.041								0.995197	0.995626								1.49536	1.63947								1.42465	1.49547
							0.140121	1.81651								1.87397	1.72605								0.990565	0.997288								1.58884	1.51385								1.44588	1.47027
							0.564674	1.95678								1.97241	1.54331								0.992085	0.996783								1.65881	1.42228								1.4931	1.34998
							0.086195	1.67547								1.59018	1.82789								0.99696	0.996943								1.44372	1.55692								1.3949	1.48231
							1.17645	1.74446								1.65615	1.52368								0.995622	0.995212								1.51846	1.42424								1.3897	1.3006
							0.978096	0.119155								1.76611	2.99422								0.993506	0.665683								1.57592	3.17059								1.24844	1.05821
								1.61654									1.65196									0.99528									1.50175									1.4113
								0.347647									1.87606									0.995015									1.58714									1.47209
								0.957516									1.85303									0.901071									1.9868									1.12471
								1.09404									1.59633									0.980024									1.59988									1.25226
								0.263997									3.85921									0.683302									3.70944									1.16896

## Sheet: Fig 6e
	Figure 6e: The NTF2 domain is required to target Bd1075 to the convex cell face and generate curvature at that site
	WT HD100	Δbd1075	Δbd1075 (FullmCh)	Δbd1075 (A304mCh)	Δbd1075 (E302mCh)	Δbd1075 (C156AmCh)	Δbd1075 (Y274AmCh)
	0.603124	0.062329	0.31709	0.065583	0.111825	0.177679	0.123294
	0.810303	0.028498	0.738657	0.023711	0.181932	0.0546952	0.120841
	0.716576	0.237142	1.09661	0.976574	0.210649	0.128732	0.0162434
	0.59403	0.172409	0.512806	0.0696476	0.063408	0.012617	0.371554
	0.794263	0.110398	0.1752	0.486677	0.054983	0.000103	0.189548
	1.03088	0.574698	0.740366	0.190198	0.404887	0.576101	0.0156304
	0.323829	0.014944	0.825397	0.878897	0.877651	0.258679	0.186003
	0.326413	0.121475	0.447421	1.19484	0.450834	0.222565	0.26263
	0.756245	0.017081	0.281492	0.271075	0.018216	0.0089891	0.0918039
	0.900278	0.262876	0.219322	0.44038	0.451259	0.014205	0.0222136
	0.404401	0.197855	5.01e-05	0.881198	0.091681	0.0072861	0.585942
	0.634886	0.016433	0.998387	0.463214	0.067933	0.0305302	0.0627175
	0.322884	0.05071	0.012504	0.325007	0.248277	0.273877	0.199269
	0.668316	0.111753	0.692055	0.684695	0.514579	0.148373	2.30714
	0.36381	0.082306	0.510928	1.05117	0.127621	0.0189061	0.156283
	0.793706	0.008358	0.568139	0.656694	0.118787	0.0043764	0.0028931
	0.65199	0.170254	0.716054	0.567352	0.493486	0.0229718	0.217643
	0.759238	0.107589	0.430606	0.0762399	0.006184	0.182352	0.0203212
	0.323259	0.006055	0.503217	0.145151	0.357578	0.0917407	0.121178
	0.542831	0.090072	0.952472	0.696184	0.072354	0.161139	0.109901
	0.771544	0.619035	0.238609	0.505863	0.021572	0.0049387	0.162586
	1.12073	0.089135	0.73331	0.91159	0.05928	0.0899622	0.0096182
	0.547689	0.02948	1.23368	0.0526068	0.044572	0.000992	0.0870308
	0.49102	0.02549	1.28538	0.235653	0.032567	0.233635	0.65454
	0.324133	0.150466	0.991002	0.749305	0.022765	0.182367	0.000101
	0.933354	0.290948	1.0195	0.752678	0.001871	0.0076185	0.191999
	0.714061	0.148123	0.963148	0.6869	0.161279	0.0025199	0.536968
	1.15435	0.274228	0.574841	0.0968809	0.171108	0.0176285	0.47196
	1.11971	0.001707	1.08856	0.158497	0.746443	0.272877	0.322801
	0.782974	0.11656	0.028314	0.724156	0.016067	0.0401225	0.115728
	0.426574	0.226593	0.907623	0.545021	0.01089	0.173137	0.235341
	0.045182	0.001492	0.13089	0.653984	0.177566	0.206233	0.0160196
	1.137	0.023476	0.906766	0.332651	0.182071	0.0382148	0.0435768
	1.3779	0.248566	1.66148	0.415963	0.043921	0.0336709	0.0024711
	0.046542	0.153928	1.19833	0.370974	0.047897	0.193017	0.0630007
	0.935247	0.028024	0.324352	0.844172	0.409525	0.17815	0.0569399
	0.769558	0.00436	0.326148	0.398254	0.053492	0.14084	0.484275
	2.38303	0.230842	0.64761	0.219004	0.021831	0.301776	0.0239177
	0.620202	0.002281	0.250024	0.535313	0.033351	0.527815	0.386856
	1.06423	0.158603	0.145548	0.0812589	0.119527	0.0326643	0.43741
	0.861868	0.001736	0.297525	0.106877	0.097657	0.474201	0.618211
	1.06093	0.060123	0.777686	0.235839	0.091408	0	0.137354
	0.417701	0.024079	0.245168	0.252195	0.302534	0.022813	0.0206333
	0.57491	0.198792	0.958742	0.731455	0.465998	0.323507	0.0084161
	0.758432	0.323386	0.021015	0.225625	0.128423	0.0994675	0.392939
	0.691964	0.030916	0.035218	1.48053	0.061474	0.0238149	0.07533
	0.438038	0.060654	1.16274	0.683325	0.038534	0.359495	0.203133
	0.637676	0.039884	0.364657	0.704066	0.019176	0.299411	0.0530506
	1.17159	0.009885	1.61137	0.546286	0.011054	0.539744	0.233022
	0.490418	0.005858	0.031673	0.862146	0.15616	0.0671946	0.232916
	0.684937	0.174935	0.596731	0.027845	0.283405	0.257609	0.286724
	0.481167	0.059542	0.593215	1.02121	0.022404	0.124681	0.150592
	1.0267	0.010225	0.011533	0.595734	0.259698	0.0065732	0.0503496
	0.472962	0.006702	0.457962	0.45837	0.476276	0.374497	0.178753
	0.602738	0.170086	0.753474	0.497769	0.162037	0.107263	0.158234
	0.36212	0.104837	0.035366	0.575741	0.070636	0.546345	0.0104144
	1.01721	0.505859	0.019244	0.264365	0.189246	0.0668048	0.629642
	0.699132	0.028403	0.94412	0.124211	0.240765	0.0217772	0.214676
	0.672972	0.008612	1.00582	1.19226	1.87975	0.0339559	0.319755
	1.11113	0.777069	0.904817	0.792654	0.232074	0.227751	0.0398884
	0.783826	0.004165	0.364772	4.05e-05	0.093242	0.0871159	0.000473
	1.23399	0.103313	0.096906	0.685365	0.350547	0.300781	0.39908
	0.295987	0.175383	0.002398	0.348827	0.200547	0.0212492	0.360654
	0.903667	0.006316	0.628985	0.102283	0.192447	0.0077137	0.461332
	0.233659	0.108653	0.287259	1.16174	0.009488	0.0312277	0.46541
	0.436472	0.630689	0.73142	0.762694	0.057257	0.0534465	0.013903
	0.204168	0.03141	0.852382	0.289281	0.574023	0.120249	0.444697
	0.283508	4.29e-05	0.547001	0.46917	0.119153	0.0665441	0.165343
	0.98918	0.001713	0.759384	0.477619	0.474817	0.220593	0.0809598
	0.326003	0.015802	0.439695	0.0686978	0.145	0.0316261	0.0955682
	0.483727	0.415674	0.165589	0.271689	0.116724	0.0179129	0.0094234
	0.173455	0.338936	0.643667	0.133441	0.000711	0.0331361	0.473354
	0.847408	0.017997	0.024541	0.235259	0.164932	0.207279	0.157335
	0.217795	0.00779	1.05582	0.149192	0.078173	0.11799	0.134906
	0.313824	0.164515	0.045018	0.154313	0.024559	0.640843	0.146678
	0.607424	0.175057	0.428623	0.0832895	0.071295	0.018427	0.0534056
	0.270959	0.301217	0.482703	0.72838	0.009972	0.152176	0.188921
	0.598433	0.021359	0.059789	1.15338	0.151462	0.135044	0.112878
	0.281943	0.084514	0.048458	0.250876	0.302989	0.0793625	0.0236687
	0.889735	1.97881	0.457957	0.890528	0.169588	0.0460138	0.133153
	0.383104	0.005735	0.490033	0.24079	0.463013	0.0059173	0.0367178
	1.26417	0.020994	0.065083	0.892073	0.145448	0.310684	0.0566568
	0.18284	0.003543	0.026248	1.26574	0.133442	0.0435862	0.842191
	0.815766	0.283158	0.144353	1.70524	1.02924	0.0260689	0.210486
	0.284274	0.000104	1.03843	0.0153785	0.02399	0.0019463	0.069682
	0.52849	0.30424	1.01397	0.86852	0.29404	0.135322	0.435689
	0.09017	0.387591	1.16569	1.1074	0.125896	0.0064831	0.112417
	0.208982	0.081197	0.761041	1.00661	0.097461	0.357988	0.0148025
	1.1789	0.027433	0.635689	0.454249	0.069122	0.439847	0.11526
	0.882108	0.002931	0.003231	0.338274	0.117464	0.176149	0.136779
	0.060325	0.013611	0.217015	0.0917008	0.385959	0.217272	0.215316
	1.25418	0.111974	0.546927	0.549681	0.000321	0.579409	0.102021
	0.093046	0.025197	0.814557	0.451951	0.013545	0.0261054	0.0828
	0.677215	0.0639	0.408803	0.0258922	0.585748	0.0201368	0.487254
	0.537905	0.168313	0.143865	0.214494	0.216321	0.081782	0.675577
	0.814694	0.008025	0.005988	0.548789	0.003896	0.0145594	0.0902351
	0.371993	0.073992	0.406822	0.933198	0.103364	0.003847	0.361275
	1.05204	0.048897	0.010269	0.0338523	0.989781	0.275298	0.386953
	1.58593	0.064189	0.099291	0.079337	0.006826	0.115528	0.232967
	0.449247	0.006195	0.605355	0.494777	0.984047	0.178426	0.175748
	1.00103	0.009594	0.110451	0.321582	0.151547	0.271925	0.143969
	0.702256	0.000546	0.695331	0.508916	1.09312	0.298216	0.192617
	0.729566	0.129094	0.721704	0.785418	1.53818	0.0305672	0.550338
	1.4641	0.035199	0.280281	1.19998	0.368688	0.0024277	0.0636677
	0.4345	0.535	0.23028	0.341721	0.173706	0.0808575	0.56428
	0.792788	0.052892	0.310107	0.0292378	0.476736	0.105052	0.121114
	0.392436	0.014743	0.68776	0.42798	0.138996	0.0544226	0.809239
	0.914777	0.064898	0.518142	0.71404	0.335695	0.0251464	0.173024
	0.973988	0.057425	0.620482	0.106272	0.278404	0.000514	0.0208733
	0.500485	0.525173	0.637502	0.623614	0.011329	0.031908	0.000834
	0.178571	0.353365	1.11597	0.856477	0.35551	0.485575	0.0062219
	0.215064	0.100887	0.235176	0.0304139	0.077014	0.0335143	0.0891749
	0.933534	0.172139	0.012338	0.0986728	0.180482	0.357782	0.0050323
	0.678918	0.267468	0.015726	0.805087	0.514117	0.0064043	0.002908
	0.592461	0.002677	0.805102	0.15089	0.307232	0.156613	0.0111573
	0.668274	0.773049	0.361083	1.13006	0.008163	0.0610787	0.397405
	0.338988	0.177127	0.373927	0.262208	0.147124	0.240639	0.0696442
	0.358641	0.914989	0.567729	0.0275073	0.105126	0.126806	0.0246161
	0.334803	0.011498	1.01357	0.381013	0.098299	0.106748	0.226629
	0.577243	0.203961	0.156907	0.14577	0.204159	0.0071095	0.998239
	1.1815	0.096909	0.145657	0.502526	0.045621	0.195177	0.000113
	0.207978	1.04375	0.699218	0	0.259613	0.0254306	0.008848
	0.45252	0.191781	0.58892	0.0969372	0.074556	0.178039	0.0670321
	0.20167	0.011797	1.00136	0.469343	0.172197	0.0077644	0.251746
	0.785526	0.005807	0.851777	0.462847	0.241756	0.15346	0.0422043
	0.714552	0.029416	1.29248	0.0285384	0.033705	0.44605	0.256206
	1.18213	0.266091	0.027061	0.133323	0.147218	0.37575	0.357162
	0.449879	0.052537	0.03234	0.369994	0.005279	0.257964	0.0099273
	0.790418	0.183117	0.041551	0.496889	0.046988	0.292408	0.542179
	0.341139	0.503229	0.575706	0.645119	0.150623	0.0434514	0.0050318
	0.065354	0.017397	0.515871	0.899965	0.01377	0.0634398	0.578991
	0.41342	0.047817	0.18045	0.838282	0.02416	0.0490949	0.678458
	0.658241	0.11764	0.35913	0.672501	0.004346	0.101504	0.501786
	1.427	0.362933	0.618025	0.0454052	0.002151	0.0733001	0.052159
	0.918381	0.033126	0.100721	0.31083	0.104992	0.0145824	0.0240505
	0.046007	0.086209	0.269279	0.856124	0.152718	0.225547	0.0510642
	0.484302	0.672255	0.511305	0.00439235	0.422792	0.082372	0.003389
	0.675714	0.179394	0.948588	0.603285	0.434746	0.0319798	0.115152
	0.106805	0.002927	0.995986	0.100689	0.001999	0.0511161	0.132131
	0.972614	0.424929	1.07237	0.130928	0.378589	0.0663216	0.0517664
	0.878537	0.000909	0.748033	0.562975	0.009857	0.202407	0.0442761
	0.74227	0.002748	0.3099	0.0731114	0.187002	0.0067662	0.0832878
	0.948004	0.027784	0.318226	0.505541	0.69235	0.316143	0.117678
	0.523673	0.025078	0.0091	0.220034	0.040101	0.005971	0.0620542
	0.174316	0.361754	0.52872	0.883313	0.275765	2.19589	0.0502576
	0.06373	0.087323	0.214644	0.217422	0.029	0.0122844	0.0051549
	0.412819	0.264768	0.161758	0.906601	0.033621	0.435096	0.0285639
	0.645116	0.044287	0.42795	0.749585	0.01937	0.0207545	0.168947
	0.879587	0.03226	0.452793	0.0865205	0.098795	0.320409	0.445663
	0.806576	0.244117	0.003357	0.238554	0.182778	0.104153	0.680364
	0.745933	0.050288	0.602754	0.867096	0.081533	7.34e-05	0.6864
	0.647136	0.039846	0.409363	0.0521291	0.690768	0.0696956	0.0751147
	0.668732	0.007991	0.048447	0.0220789	0.159209	0.020869	0.231459
	0.099874	0.048816	0.72394	0.817535	0.100226	0.0821939	0.0589568
	0.612875	0.003537	0.202196	0.33384	0.230759	1.04667	0.26741
	0.90423	0.038608	0.712486	0.908311	0.132182	0.558945	0.292398
	0.505462	0	0.882481	0.312821	0.067326	0.0194737	0.0663915
	0.6105	0.278903	0.330124	0.808136	0.414872	0.0890019	0.242094
	1.54841	0.012594	0.695853	0.597737	0.014148	0.32365	0.971837
	0.465403	0.146034	0.787821	0.873385	0.038329	0.455668	0.213941
	0.750565	0.038588	0.67822	0.155242	1.0565	0.376325	0.0092205
	0.80997	0.02708	0.030079	0.235127	0.129485	0.114755	0.0625112
	0.92064	0.001064	0.20833	0.202971	0.792564	0.0074793	0.125394
	0.503735	1.74467	1.03736	0.368378	0.061876	0.382775	0.007767
	0.553388	0.029512	0.251055	0.291532	0.12053	0.0802244	0.0395428
	0.176303	0.033545	0.000597	0.270701	0.142406	0.0037054	0.0093523
	0.333845	0.11578	0.534516	0.0668892	0.263815	0.0035987	0.0206294
	0.634335	0.038615	0.893261	0.552611	0.024611	0.0190328	0.0217888
	0.590365	0.382553	0.642914	0.754627	0.381548	0.014228	0.158493
	0.298256	0.035097	0.784838	0.37331	0.194799	0.273002	0.0632432
	0.532472	0.00067	0.959036	5.87e-05	0.21774	0.0574905	0.746633
	0.528579	0.315741	0.320561	0.444151	0.456585	0.22633	0.303669
	0.721309	0.295443	0.594178	0.174279	0.117209	0.191187	0.333349
	1.00287	0.364002	1.16123	0.230538	0.349784	0.157426	0.111693
	1.1331	0.042769	0.215575	0.380136	0.14004	0.158045	0.567526
	0.300451	0.671154	0.149886	0.653931	0.116237	0.0892335	0.134223
	0.769123	0.065843	0.826206	0.840824	0.240229	0.0440533	0.0577026
	0.918351	0.147839	1.17468	0.366553	0.395178	0.0011612	2.09e-06
	1.04369	0.308466	0.634543	0.754909	0.312448	0.163493	0.142017
	1.01956	0.302142	0.647353	0.860304	0.005353	0.438329	0.399788
	0.506168	0.559709	0.381661	0.339306	0.203662	0.564704	0.0448915
	0.50606	0.002128	0.912637	0.0124068	0.123835	0.0132194	0.0101932
	0.028526	0.006289	0.462129	0.388733	0.126106	0.180203	0.147697
	1.08072	0.041742	0.693248	0.502035	0.076704	0.0046615	0.0058545
	0.434875	0.021361	0.301769	0.00582531	0.344675	0.182512	0.380126
	1.25516	0.093325	0.190277	0.032815	0.007082	0.607461	0.421571
	0.465663	0.030638	0.767629	0.813199	0.206162	0.156649	0.779711
	0.339504	0.017781	0.708376	0.295505	0.43563	0.0118406	0.022789
	0.612485	0.004275	0.925626	0.244658	0.419426	0.178534	0.512617
	0.561927	0.159373	0.235123	0.43857	0.2129	0.0676937	0.0266069
	0.403348	0	1.05387	0.515388	0.009798	0.440297	0.135136
	0.853912	0.409664	0.247194	1.35436	0.164357	0.0626125	0.171212
	0.493457	0.213408	0.54704	0.228234	0.020156	0.0123878	0.117199
	0.81029	0.01692	0.530229	0.136342	0.129577	0.0508032	0.27411
	0.792798	0.003199	0.351251	0.997132	0.213234	0.164584	0.0897615
	0.484986	0.166551	0.959227	0.609847	0.091064	0.012875	0.510041
	0.606177	0.108701	0.46617	0.328434	0.201932	0.0741969	0.0867636
	0.350566	0.020437	0.333754	0.251828	0.124489	0.20672	0.0195919
	0.924425	0.063481	1.01117	0.115617	0.235343	0.001675	0.481331
	0.954775	0.070097	0.583816	1.01829	0.130513	0.0672152	0.655073
	0.439233	0.037356	0.805211	1.14666	0.254667	0.636782	0.257494
	0.235903	0.041469	0.062767	0.00268118	0.272742	0.302323	0.0136971
	0.698266	0.326694	0.100316	0.823154	0.026877	0.0835207	0.0410416
	1.43727	0.044795	0.01727	0.0348716	0.014815	0.0862774	0.423883
	0.616937	0.062158	0.055454	0.0780863	0.020253	0.0462709	0.296439
	0.714533	0.120552	0.55724	0.291441	0.62525	0.0273088	0.0041706
	0.569623	0.017604	1.02999	0.316316	0.852608	0.0360298	0.277697
	0.971934	0.022942	0.57225	1.21221	0.049002	0.0091507	0.132303
	0.427371	0.068589	0.210861	0.0863136	0.013485	0.0046635	0.0169902
	0.531812	0.005683	1.01717	0.0419356	0.132377	0.0247661	0.209693
	0.384246	0.095631	0.797416	0.142679	0.333848	0.309361	0
	1.2795	0.018484	0.502623	0.6565	0.004942	0.0574627	7.01e-05
	0.452517	0.874102	0.833498	0.740771	0.037935	0.106473	0.27232
	0.389238	0.123973	0.536109	0.572085	0.153328	0.0370317	0.0089729
	0.421888	0.54555	1.29855	0.652664	0.005181	0.0255401	1.8635
	1.12667	0.059998	0.231717	0.0258067	0.001856	0.257555	0.274651
	0.99382	0.967688	0.164801	0.353593	0.004915	0.0167917	0.000916
	0.62	0.013762	0.947122	0.998529	0.012062	0.205207	0.110646
	0.41234	0.284611	0.530563	0.318171	0.092795	0.33396	0.1212
	0.27198	0.028412	0.343291	0.306661	0.014782	0.268939	0.380544
	0.778536	0.042433	0.546072	0.687406	0.013114	1.95593	0.180397
	0.546046	0.064861	0.8828	1.44102	0.640872	0.139494	0.338935
	1.16393	2.00321	0.376556	0.503	0.062626	0.0303908	1.02488
	0.77917	0.009172	0.01983	0.631408	0.014515	0.177208	0.0830844
	0.37559	0.09008	0.36833	0.385799	0.02345	0.208724	1.23816
	1.01691	0.019709	0.665526	1.05976	0.015953	0.0351242	0.760231
	0.291132	0.029087	0.105743	0.0492394	0.031627	0.435245	0.0121049
	1.35124	0.2194	0.508816	0.0258089	0.08228	0.0917486	0.252283
	0.294146	0.017135	0.76392	0.0106551	0.021061	0.0086765	0.679111
	0.562367	0.161029	0.556607	0.0568451	0.201363	0.448398	0.0327041
	0.20435	0.022422	0.666274	0.605225	0.033978	0.0311081	0.880941
	0.786919	0.342214	0.231689	0.328408	0.030717	0.246468	0.0599238
	0.862978	0.014048	0.18823	0.207977	0.283008	0.148582	0.456915
	0.511505	0.205802	0.867048	0.651278	0.257036	0.290234	0.573834
	1.09085	0.029441	0.114396	0.000151	0.176914	1.92744	0.356159
	1.01006	0.048924	0.163984	0.264232	0.134633	0.048258	0.104853
	0.788844	0.03108	1.16351	0.151998	0.018117	0.232654	0.152896
	0.21676	0.052077	0.79043	0.761001	0.010571	0.0985748	0.320914
	1.02459	0.00697	0.797792	0.0661686	0.027904	0.332638	0.228425
	0.83225	0.16128	1.099	0.843246	0.101624	0.108139	0.0157055
	0.764704	0.009435	0.390126	0.482496	0.022374	0.00011	0.0343816
	0.128815	0.044001	0.025901	1.2848	0.080767	0.0376236	0.0303071
	0.733335	0.193922	0.673559	0.0313847	0.019977	0.108839	0.397094
	0.525669	0.238232	0.373397	0.465143	0.167973	0.0836007	0.0079975
	0.904949	0.109183	0.55472	0.823992	0.025517	0.0034323	0.000568
	0.730283	0.863755	0.282941	0.320624	0.008801	0.0223745	0.0245721
	0.926092	0.703184	1.20956	0.583707	0.033857	0.189507	0.0046722
	0.630107	0.167753	0.883828	1.22108	0.109973	0.486436	0.156336
	0.826749	0.007883	0.607481	1.14694	0.032469	0.22617	0.052192
	0.429623	0.011805	1.18854	0.302646	0.447054	0.0135421	0.118678
	0.530312	0.136954	0.620788	0.655272	0.069664	0.0175238	0.324472
	0.821438	0.027114	0.646169	0.628329	0.255715	0.102489	0.0116608
	0.802643	7.19e-05	0.748668	0.166033	0.09096	0.0672127	0.123946
	0.273676	0.008655	0.45357	0.0151075	0.265752	0.0027169	0.0090929
	0.353545	0.042648	0.553815	0.0284268	0.190505	0.0345075	0.0050091
	0.492933	0.253788	1.3246	0.522916	0.036922	0.0150911	0.706078
	0.541758	0.015453	0.908252	0.096776	0.093509	0.215039	0.0073355
	1.1608	0.060091	0.001592	1.5728	0.253756	0.143978	0.0100369
	0.828502	0.231244	0.16622	0.0772748	0.014192	0.190993	0.0327624
	0.545085	0.007129	0.627498	0.497934	0.002567	0.0032278	0.122401
	0.069829	0.176001	0.272059	0.631685	0.336132	0.565562	0.118194
	1.20076	0.046624	0.861065	0.715168	0.261892	0.0802598	0.129536
	0.766513	0.013967	0.658126	4.81e-05	0.001987	0.0140901	0.117299
	0.751693	0.00484	0.39187	0.408605	0.022402	0.118352	0.589544
	0.785054	0.02933	0.916177	0.0176165	0	0.0176965	0.089456
	0.348244	0.184445	0.561059	0.682207	0.656191	0.0104636	0.881888
	0.68076	0.048258	0.041688	0.338487	0.123939	0.0181377	0.0925468
	0.749243	0.194941	0.038702	0.117352	0.073663	0.0391602	0.0270849
	0.58101	0.086965	0.894005	0.100806	0.220769	0.119878	0.477373
	1.03638	0.359133	0.502841	0.428336	0.177448	0.048554	0.0776183
	0.870949	0.017238	0.315439	0.000838	0.360803	0.000667	0.215388
	0.847499	0.221831	1.17465	0.725843	0.338297	0.000709	0.0189268
	0.784558	0	0.463989	0.871608	0.208076	0.103433	0.377337
	1.23988	0.043245	0.051215	0.730352	0.027996	0.062525	0.0441631
	0.376208	1.27144	0.022714	0.386189	0.15383	0.0073958	0.0370429
	1.05497	0.110815	1.1326	0.813353	0.215262	0.160052	0.0824605
	0.817252	0.130858	0.759946	0.513161	0.166204	0.122172	0.000401
	1.17326	0.109944	0.295274	0.167673	0.467507	2.51473	0.0616069
	0.329151	0.027581	1.03167	0.294802	0.001231	0.339197	0.669373
	0.601932	0.135885	0.015415	0.119719	0.091088	0.0036656	0.022474
	0.701008	0.168455	0.443328	0.563261	0.009759	0.593417	0.176553
	0.898294	0.065477	0.438193	0.0528437	0.23094	0.0538831	0.0881414
	1.22465	0.01491	0.168473	0.0105253	0.000983	0.036597	0.0054593
	0.874874	0.000152	0.565895	0.330802	2.41724	0.061393	0.0424394
	0.000336	0.033121	0.291525	0.69557	0.222514	0.101376	0.138122
	1.11238	0.003879	0.704144	0.722206	0.144457	0.0884612	0
	0.852441	0.128181	0.585474	0.313156	0.132261	0.267565	0.0027886
	0.372013	0.324297	1.46328	0.322102	1.18191	0.0125759	0.171748
	0.829998	0.014479	1.2902	0.667341	0.044904	0.0932675	0.188766
	0.213613	0.015766	0.041677	1.2753	0.014592	0.0169687	0.718057
	0.713474	0.374628	0.574091	0.623242	0.079567	0.316542	0.117124
	1.10387	0.058788	0.333527	0.136976	0.160285	0.311617	0.001411
	0.272687	0.093877	0.480006	0.666223	0.137413	0.166422	0.343266
	0.312429	0.210335	1.06558	0.258421	6.69e-05	0.0228341	0.305183
	0.871771	0.120791	0.052092	0.183612	0.039155	0.37164	0.0190741
	0.454166	0.000126	0.746767	0.150839	0.071394	0.189235	0.573712
	0.886149	0.176541	0.01139	0.10952	0.140897	0.260499	0.301078
	0.026844	2.28703	0.927429	0.371631	0.009623	0.0136647	0.030121
	0.339515	0.074524	0.98016	0.106301	0.089839	0.157571	0.350656
	0.837842	0.547797	0.172676	0.539004	0.176337	0.30545	0.0317066
	0.849343	0.119002	0.058257	0.535164	2.3431	9.59e-05	0.113599
	0.583189	0.04466	0.431032	0.854589	0.169031	0.0330845	0.457376
	0.461583	0.164601	1.05196	0.00263936	0.014089	0.278081	0.223843
	0.076092	0.709473	0.898071	1.04894	0.211726	0.117823	0.341935
	0.724537	0.022105	1.29881	0.000134	0.054153	0.334979	0.282303
	0.61035	0.030751	0.01947	0.243444	0.01125	0.007841	0.0499399
	0.72797	0.881781	0.813615	0.676195	0.041878	0.265695	0.261112
	0.655849	0.000594	0.681405	0.175533	0.025083	0.170012	0.374815
	0.52439	0.082341	0.041301	0.883581	0.31771	0.0025174	0.0496159
	0.823032	0.036024	0.500755	0.353029	0.09312	0.72219	0.0268761
	1.35307	0.033074	0.404551	0.0790053	0.62683	0.00078	0.292288
	0.198655	0.168326	0.361145	0.117656	0.352413	0.11774	0.0202928
	1.51571	0.05007	1.06425	0.890695	0.013394	0.0154723	0.386775
	0.813577	0.092392	0.184806	0.785543	0.001063	0.0193524	0.13813
	1.12684	0.050555	0.935976	1.03855	0.190777	0.0482715	0.700994
	0.293408	0.150797	0.259146	0.274531	0.190945	0.416906	0.0921829
	0.063928	0.013649	1.3381	0.23297	0.217767	0.49146	0.0561834
	0.208775	0.038835	0.510809	0.00567387	0.443864	0.0854031	0.149695
	1.01286	0.292232	0.233143	0.143263	0.182461	0.234569	0.113655
	0.955112	0.069712	0.107343	1.32719	0.017122	0.207359	0.0442445
	0.916121	0.063319	0.67404	0.773277	0.076171	0.264819	9.12e-05
	0.724782	0.016807	0.225552	0.438978	0.003454	0.0065869	0.736411
	0.482808	0.066719	1.25896	0.970441	0.017484	0.267423	0.10578
	0.053259	0.002906	0.815682	0.810695	0.134515	0.835774	0.126544
	1.11185	0.232598	0.956149	0.310851	0.104639	0.158987	0.123986
	0.816621	0.429971	0.190024	0.00623381	0.022316	0.475674	0.682191
	2.45714	0.126015	1.03502	0.232736	0.022662	0.012252	0.0091065
	0.325916	0.014911	1.01649	0.247912	0.29149	0.0036426	0.650669
	1.00605	0.09892	0.782085	0.0559208	0.016549	0.531455	0.989016
	0.956436	0.020035	0.018205	0.43995	0.120931	0.127687	0.167047
	0.74532	0.085038	0.7995	0.120372	0.713049	0.0260164	0.103944
	0.736221	0.462168	0.517159	0.564454	0.26137	0.109821	0.124247
	0.723923	0.000228	0.13033	0.31246	0.041182	0.212822	0.0909724
	0.530515	0.1412	0.762489	0.503002	0.007372	0.454004	0.0260209
	0.66441	0.147137	0.832066	0.384301	0.027922	0.0134156	0.270063
	0.256824	0.012419	0.041856	1.48762	0.116837	0.515126	0.117443
	0.626305	0.045685	1.13038	1.11892	0.086492	0.0779188	0.000169
	0.95478	0.067157	0.859078	0.543678	0.025005	0.20186	0.221402
	0.754068	0.081128	0.004551	0.648731	0.491878	0.221935	0.573723
	1.0292	0.038422	0.562808	0.0440683	0.262489	0.168565	0.196751
	0.834155	0.396902	1.2406	0.218104	0.117767	0.520545	0.0017209
	0.634125	0.024691	0.234059	0.652241	0.174839	0.0072214	0.0946858
	0.462176	0.011952	0.815044	0	0.024649	0.20156	0.0088544
	0.079109	0.263052	1.10008	0.385785	0.035057	0.246318	0.0150091
	0.226329	0.139591	0.392362	0.620977	0.034369	0.268575	0.62961
	0.72461	0.032199	0.469939	0.000496	0.012964	0.0213072	0.871574
	0.419921	1.28897	0.652583	0.506027	0.173502	0.253102	0.0094915
	1.12952	0.370368	0.827125	0.901084	0.236011	0.0834034	0.0140976
	0.357888	0.035824	1.12282	0.838425	1.38423	0.0059331	0.291478
	0.265826	0.002272	1.05448	0.604737	0.000532	0.267907	0.121392
	0.411238	0.300666	1.43856	0.594446	0.180902	0.262518	0.0128044
	0.761104	0.018129	1.06307	0.652415	0.154998	0.0543699	0.071557
	0.586867	0.001081	0.640096	0.078672	0.083952	0.0115667	0.0321132
	0.052627	0.001288	1.93057	0.853802	0.005993	0.202792	0.0387682
	0.430589	0.634352	0.272472	0.155306	0.046986	0.0330503	0.842393
	0.025635	0.594363	0.511649	0.0131852	0.075959	0.0161204	0.412444
	0.634903	0.008994	0.556358	0.122565	0.257644	0.0099506	0.472644
	1.09261	0.001647	0.356258	0.103732	0.281028	0.157897	0.287366
	0.361632	0.025994	0.314396	0.090147	0.00894	0.0183254	0.317539
	0.616765	0.060387	1.06117	0.802018	0.087319	0.0044477	0.22293
	0.91068	0.239296	0.100874	0.147594	0.177879	0.139029	0.345945
	0.077938	0.001145	0.353294	0.124593	0.072432	0.0035386	0.155853
	0.66599	0.158266	0.236381	0.682659	0.040154	0.773914	0.101114
	0.494068	0.052732	0.234616	0.600074	0.348192	0	0.404104
	0.646637	8.92e-05	0.834536	0.397623	1.00784	0.0736746	0.0912539
	0.351586	0.015644	0.980193	0.315137	0.03496	0.121573	2.56e-05
	0.872345	0.020676	0.23031	0.0750047	0.204606	0.0243835	0.106155
	0.441072	0.132851	0.813472	0.159754	0.3352	0.329119	0.0350371
	0.549511	0.038513	0.830895	0.422309	0.044929	0.273851	0.127573
	0.3266	0.041523	0.538447	0.34694	0.47628	0.298139	0.0070041
	0.46021	0.020589	0.373459	0.435	0.278341	0.0140359	0.000594
	0.983159	0.018633	0.084571	0.207771	0.037535	0.586886	0.0637806
	0.335683	0.075904	0.450951	1.1902	0.181047	0.0517358	0.597056
	0.45257	0.023083	0.741712	0.977842	0.003054	0.0884765	0.48683
	1.43236	0.060198	0.992906	0.303967	0.548487	0.0141161	0.0313885
	0.147996	0.106655	0.058461	0.368256	0.162392	0.0021133	0
	0.687825	0.049958	0.741173	0.714611	0.076738	0.0509282	0.333494
	1.03221	0.020897	0.551109	0.670323	0.016367	0.0504678	0.650026
	1.45269	0.00085	0.713121	0.414316	0.080995	0.15877	0.34371
	0.367576	0.013752	1.39382	8.8e-05	0.041407	0.249676	0.127082
	0.383318	0.009104	0.513048	9.3e-05	0.031701	0.14284	0.152513
	1.09393	0.400177	0.009622	1.27154	0.161447	0.420471	0.143578
	0.408625	0.091928	0.230955	1.03074	0.018161	0.0561705	0.252064
	0.98466	0.348432	0.531549	0.217603	0.331848	0.189272	0.167799
	0.858382	0.000564	0.625189	0.0125011	0.007277	0.226978	0.299973
	1.01298	0.383368	0.550572	0.444233	0.120083	0.100434	0.0526594
	0.676965	7.07e-05	0.321085	8.16e-05	0.210444	0.257617	0.0199438
	0.513276	0.031234	1.04061	0.735401	0.030537	0.159233	0.243621
	0.93294	0.107023	0.379394	0.0738708	0.073974	0.21335	1.64265
	1.0147	0.410481	0.815514	0.448889	0.094834	0.0473834	0.0400376
	0.346612	0.206239	0.873472	0.423077	0.008745	0.107851	0.407367
	0.731321	0.050191	1.21099	0.0132773	0.118373	0.765003	0.269953
	1.02584	0.068402	0.863028	1.67652	0.150621	0.0300858	0.356849
	0.845585	0.05583	0.487292	1.28331	0.730584	0.219468	0.283316
	0.701475	0.090685	1.03114	0.096612	0.01001	0.18646	0.457475
	0.657203	0.286582	0.394934	1.37762	1.25902	0.12887	0.0286837
	0.825638	0.049672	1.04333	1.92e-05	0.114563	0.0152653	0.435758
	1.16341	0.129551	0.135171	0.875468	0.03659	0.153617	0.25167
	0.687554	0.002734	0.502624	0.37826	0.311525	0.0127727	0.344017
	1.51009	0.166349	0.537022	0.91888	0.004725	0.130652	0.177266
	0.89454	0.80798	0.747932	0.404316	0.001043	0.283534	0.28134
	0.907014	0.058123	0.05469	0.850707	0.011279	0.706547	0.137794
	0.398707	0.011959	0.365228	0.742707	0.263116	0.213676	0.0055214
	0.520905	0.062557	0.302081	0.181722	0.138092	0.0316848	0.0970235
	1.04079	0.382227	0.03839	0.268652	0.223076	0.0018459	0.131473
	0.670697	0.001072	1.17915	0.259303	0.006323	0.433169	0.294088
	0.29716	1.2e-05	0.449348	0.0953863	0.40557	0.0612501	0.0102936
	0.431339	0.213489	0.621417	0.282781	0.089608	0.099655	0.74728
	0.309931	0.022905	0.823155	0.45057	0.7809	0.0810702	0.691127
	0.300377	0.027632	1.58403	0.147462	0.036005	0.457305	0.30317
	0.812059	0.001151	0.320177	0.667825	0.00491	0.0822022	0.0778185
	1.78305	0.069264	0.207722	0.796366	0.238282	0.0238615	0.0421617
	0.902377	0.001688	0.556748	0.38712	0.001183	0.0979656	0.0030364
	1.01747	0.101387	0.582304	0.452878	0.054536	0.0308493	0.56155
	0.611822	1.26747	0.504647	0.360207	0.003346	0.185758	0.0025198
	0.809507	0.517109	1.18562	0.0289028	0.297407	0.0556337	0.423306
	0.574278	0.070584	0.49497	0.789889	0.237973	0.95484	0.0800192
	0.742005	1.27482	0.000103	0.13568	0.060065	0.0321551	0.0554647
	0.429097	0.018904	0.863666	0.898565	0.122413	0.356029	0.0354855
	0.763615	3.71e-05	0.488444	0.123963	0.029726	0.241335	0.187271
	0.360051	0.010586	0.480667	0.123942	0.060909	0.0013377	0.0611134
	0.045027	0.087813	0.3233	0.00218548	0.011311	0.020112	0.278978
	0.661289	0.0001	0.225238	0.195936	0.015144	0.174787	0.0181131
	1.20806	0.024025	0.977761	0.514004	0.145599	0.0353076	0.0056544
	0.618256	0.031784	1.74611	0.556852	0.101459	0.0063744	0.13844
	0.683013	4.47e-05	0.693839	0.000186	0.055746	0.168999	0.0488481
	0.976213	0.342971	0.112228	0.594684	0.126557	0.0733394	0.471566
	0.246089	1.27536	1.4309	0.197283	0.059097	0.141518	0.362204
	1.03197	0.027294	0.17093	0.0336048	0.703232	0.289553	0.0406385
	0.223668	0.392268	0.161431	1.07599	0.085251	0.168126	0.16924
	0.734276	0.108773	0.518872	0.073845	0.214839	0.0793509	0.666676
	0.482415	0.206994	1.25827	1.02576	0.29472	0.162989	0.448091
	0.653709	1.21433	0.889436	0.686299	0.08395	0.153796	0.650794
	0.744388	0.074942	0.828154	0.4789	1.37717	0.0960113	0.0563996
	0.332485	0.085208	0.930993	0.279624	0.003016	0.0152571	0.0246559
	0.214742	0.308986	1.43079	0.0564519	0.259349	0.0890689	0.167507
	0.895348	0.048753	0.803993	5.41e-05	0.038009	0.000109	1.28618
	0.997833	0.159798	0.952323	0.531755	0.075851	0.351019	0.0789327
	1.30983	0.019222	0.284923	0.632682	0.15223	0.0127377	0.294697
	1.15325	0.017644	0.206283	0.0301137	0.02275	0.244547	0.620665
	0.721454	0.095716	0.690602	0.0885023	0.068166	0.0620168	0.672225
	0.36924	0.361337	0.891816	0.00744274	0.015661	0.0022929	0.245484
	1.10709	0.097236	0.24587	0.491128	0.251047	0.132472	0.464403
	0.904709	0.051108	0.005656	0.361679	0.076763	0.101081	0.368414
	0.224559	0.159067	0.538769	0.0708487	0.876858	0.0990867	0.297809
	1.09496	0.14279	0.949969	0.762062	0.006014	0.0165344	0.241198
	0.470933	2.9252	0.270828	0.412862	0.007032	0.285432	0.0129749
	0.241749	0.070384	0.728463	0.513349	0.020687	0.0640463	0.153404
	1.1156	0.012768	0.389404	0.446896	0.138428	0.106284	0.271195
	1.11771	1.14442	0.927387	0.264047	0.05685	0.0018711	0.240608
	0.709043	0.048949	1.32185	0.477	0.004494	0.0418556	0.0719749
	1.12909	0.006067	0.069151	1.19591	0.080094	0.16215	0.357765
	0.451053	0.2338	0.555212	0.302775	0.160043	0.15508	0.0647607
	0.624947	0.305956	0.70764	0.000637	0.015319	0.207707	0.105378
	0.252902	0.180008	0.875937	1.10576	0.029197	0.173295	0.666553
	0.692803	0.245251	0.32368	0.216728	0.015817	0.1078	0.0057179
	0.214703	0.006028	1.05843	1.07298	0.176415	0.446388	0.213037
	0.537634	0.149082	0.786122	1.65755	0.196372	0.0827228	0.105144
	0.336068	0.052935	0.072182	0.30074	0.36651	0.374615	0.233759
	1.11041	0.187599	0.475923	0.893332	0.004558	0.238393	0.316357
	0.828266	1.99933	0.95901	0.206184	0.285759	0.0328586	0.006335
	1.03573	1.38583	0.1966	0.739314	0.030214	0.436232	0.124391
	0.39494	0.283607	0.1357	0.296968	0.018146	0.70738	0.394765
	0.238832	0.037354	0.604738	0.855553	0.008467	1.1e-05	0.457969
	1.14941	0.25741	0.634192	0.346014	0.138491	0.0651173	0.0028056
	0.840629	0.584429	0.642754	1.16023	0.002658	0.542643	0.0137083
	0.797378	0.102109	0.934825	0.635377	0.285221	0.43491	0.000762
	0.726647	0.230306	0.498625	0.477249	0.575297	0.0049084	0.446869
	0.021165	0.093464	0.578134	0.86822	0.258211	0.0477422	0.224923
	1.84023	0.232535	0.505739	0.226563	2.27189	0.0593429	0.0213721
	0.64542	0	0.827585	0.819069	0.134095	0.0752723	0.758667
	0.566638	0.422374	0.855572	0.227584	0.060256	0.256655	0.521894
	0.631087	0.013356	0.491309	0.146913	0.332648	0.0800599	0.0613165
	0.911142	0.144376	0.174562	0.252435	0.024006	0.795652	0.496343
	0.688176	0.27753	0.835512	0.781491	0.039731	0.386449	0.0206047
	0.5752	0.004727	0.104776	0.42171	0.161069	0.0405212	0.364294
	1.34303	0.057557	0.486516	0.0913355	0.025443	0.14737	0.0870119
	0.418345	0.00784	0.840963	0.0132132	0.862835	0.15717	0.158017
	0.888554	0.024058	0.098089	0.0234641	0.005201	0.0268042	0.363715
	0.247934	1.22562	0.225627	0.446862	0.21747	0.0902349	0.295257
	0.259632	0.345917	0.536137	0.439924	0.07443	0.0164282	0.276554
	0.506027	0.008558	1.00946	0.344112	0.009689	0.0491549	0.240805
	0.529073	0.302574	1.48856	0.015886	0.087065	0.0277012	6.75e-05
	0.036178	0.00579	1.05822	0.356517	0.080088	0.0066642	0.0163786
	1.10532	0.033543	1.22883	0.449035	0.177685	0.0269087	0.320592
	0.615949	0.042423	0.31381	0.560858	0.177653	0.127666	0.0857197
	0.82187	0.154089	0.832366	1.06443	0.115752	0	0.0018375
	1.12422	0.017904	0.839959	0.937401	0.341041	0.320548	0.0461735
	1.03454	0.017775	0.444727	0.0396458	0.297838	0.222728	0.164105
	0.678718	0.085164	0.592665	1.00304	0.319675	0.182555	0.0177287
	1.10095	0.023549	0.212338	0.737962	0.024527	1.09614	0.0076194
	1.26918	0.218998	1.98392	0.638839	0.023413	0.011511	0.0101618
	0.478502	0.123446	0.286184	0.108649	0.030875	0.0243649	0.0251614
	0.225416	1.13965	0.615436	0.119399	0.589675	0.116759	0.164929
	0.316385	0.009651	1.36074	0.384303	0.209238	4.22e-05	0.147516
	1.3348	0.030562	0.148145	0.82464	0.301464	0.45579	0.369543
	0.542861	0.115749	0.250953	0.733219	0.042193	0.4629	0.0612653
	0.857109	0.077856	0.382143	0.0003	0.490629	0.220068	0.549171
	0.300593	0.001814	0.133881	0.447816	0.192085	0.032726	0.0309599
	0.628225	0.02669	0.576694	0.564671	0.177151	0.238601	0.0571617
	0.381594	0.154277	1.32417	0.0757897	0.319278	0.163808	0.0073644
	0.36489	0.02954	0.178399	0.177782	0.524835	0.137698	0.390547
	0.347076	0.135847	0.261019	0.33379	0.056203	0.0470348	0.188628
	1.02439	0.02295	1.44253	1.36197	0.310537	0.123419	0.234085
	0.644992	0.011986	0.346702	0.416178	0.007016	0.108102	0.0033763
	0.073849	0.009421	0.200661	1.1375	0.005845	0.032921	0.0113552
	0.891301	0.034025	0.843245	0.914626	0.024798	0.134702	0.547046
	0.482188	0.27098	0.697697	0.598731	0.003016	0.0250156	0.0100477
	0.933829	0.171106	0.632518	5.05e-05	0.74094	0.0852299	0.394083
	1.2452	0.951971	0.045373	1.26731	0.014597	0.177004	0.643126
	0.039788	0.258616	0.730213	0.466973	0.021755	0.0091336	0.316527
	0.992975	0.314389	0.610784	0.0497034	0.00915	0.249333	0.560707
	0.121321	0.116999	1.30523	0.677311	0.007991	0.44659	0.178407
	0.580016	0.408531	0.410808	8.03e-05	0.131986	0.519259	0.208284
	0.483512	0.565901	0.930309	0.0125478	0.047507	0.178033	0.306535
	0.22214	0.059207	1.31485	0.0761262	0.171858	0.0135281	0.248189
	0.621797	0.094452	1.32403	7.6e-05	0.114368	0.0461511	0.112316
	1.09535	0.236723	0.028231	0.985781	1.64365	0.254779	0.455797
	1.34374	0.037732	0.735036	0.49096	0.245049	0.117155	0.504036
	0.501911	0.842176	0.817219	0.751069	0.02387	0.200587	0.0179605
	0.897107	0.404181	0.450107	0.751012	0.096212	1.37241	0.176784
	0.492501	0.112982	0.778476	0.608391	0.002568	0.255358	0.456951
	0.414108	0.089684	0.547645	0.893173	0.084551	0.0210393	0.986073
	0.500518	0.050192	0.694878	0.733194	0.012757	0.245513	0.0969016
	0.388619	0.023064	1.12503	0.49017	0.009976	0.0713778	0.0862503
	0.981598	0.241449	0.304064	0.153379	1.91767	0.0014871	0.116288
	0.433095	0.125885	0.504636	0.586774	0.090858	0.0901764	0.266911
	0.121098	0.293426	0.460068	1.12981	0.000557	0.300643	0.0371373
	0.703624	0.035897	0.337886	0.357468	0.244345	0.346415	0.447
	0.037804	0.005611	0.86134	1.1556	0.159503	0.284557	0.356502
	1.07329	0.052241	0.856519	0.412653	0.118244	0.0429498	0.0161624
	0.184689	0.069549	1.61992	0.250491	0.023651	0.33151	0.373223
	0.2345	3.73123	0.322567	1.47974	0.041834	0.0148865	0.0478013
	0.047325	4.84e-05	0.463224	0.274333	0.071204	0.357901	0.566085
	0.43107	0.965212	0.895735	0.468207	0.599224	0.313657	0.0745297
	0.484089	0.513251	0.169851	0.278341	0.082987	0.114292	0.009679
	0.743518	0.070117	1.24593	0.733912	0.000145	0.0547011	0.113493
	0.637708	0.028499	0.40876	0.718964	0.023553	0.547815	0.426558
	0.001734	0.007263	0.637375	0.084273	0.008457	0.0025825	0.125539
	0.608164	0.021472	0.18442	0.285375	0.026864	0.223876	0.123973
	1.18207	0.017032	0.711881	0.178842	0.013826	0.279689	0.270898
	0.766035	5.22e-05	1.22721	0.728143	0.033478	0.0098824	0.0777562
	0.715029	0.000862	0.702663	0.339375	0.039883	0.0220574	0.0341269
	0.682416	0.084768	0.357948	0.00115394	0.096041	0.128852	1.61574
	0.768096	0.036642	0.507291	0.901401	0.056793	0.0097509	0.0119902
	0.225858	0.082443	0.239948	0.321796	0.037452	0.298503	0.284945
	0.9023	0.006274	1.25045	0.264022	0.005606	0.61893	0.109875
	0.710685	0.101587	0.807727	0.920171	0.063102	0.0212933	0.189419
	0.759788	0.043485	0.410774	0.788724	0.187014	0.172074	0.0237688
	1.14155	0.24299	0.81667	0.233836	0.167822	0.162351	0.211718
	0.566221	0.03512	0.691354	0.935974	0.445328	0.544616	0.0045387
	0.975786	0.154805	1.11531	0	5.44e-05	0.121109	0.0263014
	1.01277	0.025913	0.320295	0.44859	1.72647	0.157871	0.726193
	0.702082	0.267196	0.469656	0.563806	0.00174	0.469131	0.186125
	0.489909	0.033598	0.710141	0.148271	0.110099	0.193231	0.799877
	1.03162	0.098381	1.36019	0.0200542	0.397177	0.287798	0.236472
	0.912198	0.024908	1.07599	0.417479	0.072075	0.0766499	0.43618
	0.817283	0.120573	0.016763	0.725822	0.054997	0.050498	0.371154
	0.73581	0.223747	0.67085	0.20337	0.030148	0.187863	0.0304081
	0.388799	0.021202	0.381961	0.0196752	0.302818	0.0010618	0.0803053
	0.528018	0.020093	0.546403	1.04e-05	0.101614	0.269862	0.0027522
	1.387	0.02107	0.586644	0.00764973	0.217069	0.188861	0.476104
	0.531584	0.310388	0.614144	0.314199	0.194515	1.69583	0.0804586
	1.1332	0.23205	0.262822	1.37591	0.015365	0.371532	0.654012
	0.667102	0.075668	0.441102	0.240493	0.119989	0.115669	0.0114791
	1.269	0.080188	0.240039	0.694977	0.244447	0.15603	0.403003
	0.742389	0.14408	0.503426	0.453309	0.001134	0.0208956	0.0800863
	1.50127	0.109317	0.285636	0.16832	0.020419	0.176354	0.373851
	0.103248	0.078771	0.820748	0.863782	0.008179	0	0.388504
	0.613908	0.021367	0.066251	0.333918	0.021577	0.01813	0.003609
	0.885819	0.028958	0.604061	0.0809697	0.05917	0.195955	0.165272
	0.301281	0.040098	0.630256	0.528188	0.030304	0.139954	0.0623215
	0.472384	1.36988	1.34379	0.0213985	0.06369	0.0945363	0.344448
	0.589732	0.249167	0.391436	0.807345	0.02692	0.0021039	0.0753509
	0.332169	0.189473	0.119478	1.45416	0.013041	0.267149	0.163658
	0.725062	0.00735	0.101274	0.607009	0.072727	0.362482	0.332515
	1.01114	0.031197	0.564666	0	0.007051	0.0322565	0.698827
	1.26976	0.004079	0.90371	0.934068	0.009482	0.072998	0.100187
	0.04016	0.189475	0.467811	0.88753	0.2262	0.574011	0.35683
	0.775663	0.07295	0.616118	0.000184	0.134494	0.059139	0.150451
	0.159159	0.068412	0.695111	1.00193	0.006863	0.0053913	0.117227
	0.597596	0.017004	0.498245	0.141313	0.012561	0.0470567	0.0916496
	0.730619	0.04287	0.981902	0.0783902	0.147215	0.0711876	0.593534
	0.293073	0.069831	0.141284	0.426843	0.294732	0.272421	0.334478
	0.407674	0.24302	0.939208	0.465879	0.048277	0.421909	1.25705
	1.39621	0.133479	0.551969	1.05264	0.264184	0.0401861	0.0451113
	0.875347	0.017357	0.353923	0.317885	0.002136	0.165284	0.0917032
	0.658769	0.033672	0.395636	0.00622089	0.006165	1.19387	0.278877
	0.328213	0.142937	0.452126	0.910051	0.361712	0.0407083	0.108919
	0.28755	0.006943	0.098614	0.0707899	0.123654	0.0339003	0.0214594
	0.827144	0.004046	0.274054	0.994914	0.095941	0.232299	0.0064861
	0.730272	0.258439	1.05379	0.717047	0.109313	0.140288	0.124017
	0.771469	0.121998	0.625271	0.420776	0.310663	0.140182	0.000499
	0.478478	0.1182	1.02855	0.609888	0.391083	0.0261242	0.220707
	0.274287	0.006373	0.364239	0.010564	0.136679	0.0034046	0.0433435
	1.23263	0.148436	0.040696	1.12229	0.075297	0.105658	0.386484
	0.433292	0.149058	1.04461	0.524663	0.003762	5.31e-05	0.677996
	0.938547	0.010756	0.848956	0.839803	0.066137	0.0064814	0.117707
	0.529723	0.001683	0.035044	0.644932	0.150526	0.0088868	0.119731
	0.589626	0.317949	1.00336	0.478367	0.009676	0.104567	0.362868
	0.112762	0.066575	0.208801	0.254652	0.004066	0.011727	0.518716
	0.637187	0.221715	1.01316	0.101205	0.029678	0.0254051	0.0050168
	1.09391	0.006125	0.360155	0.715667	0.005854	0.0150601	0.534677
	0.357354	0.049689	0.240202	0.56323	0.010876	0.0093663	0.0183099
	0.18408	0.034095	0.637555	0.503391	0.171656	0.116068	0.319618
	0.310293	0.241676	0.195929	0.958922	0.017874	0.0912871	0.341337
	0.758835	0.096823	0.649132	0.203249	0.070441	0.265236	0.142463
	0.604569	0.01879	0.177697	0.930972	0.10603	0.604155	0.379588
	0.429244	0.031353	0.172845	0.259175	0.435655	0.0247669	0.617396
	1.07512	0.342328	0.568838	0.192261	0.25456	0.000616	0.072087
	0.525711	0.054422	0.915739	0.26562	0.038102	0.0725336	0.0598878
	1.47093	0.167286	1.12268	0.0389885	0.181418	0.0463215	0.191166
	1.34388	0.025808	0.709675	0.834652	0.128205	0.0471093	0.200245
	1.79538	0.00698	0.40725	0.289313	0.00252	0.174394	0.308378
	1.01217	0.396923	0.110043	0.921482	0.157238	0.318958	0.125999
	0.373994	0.162687	0.406711	0.134291	0.017	0	0.0059237
	0.366842	0.180047	0.374217	0.0564241	0.202519	0.162777	0.0309704
	1.36078	0.023082	0.805411	1.36659	0.30202	0.076708	0.0557044
	0.412513	0.454346	0.641849	0.759134	0.019537	0.232865	0.195577
	0.215781	0.014484	0.372794	1.33133	0.032413	0.0111031	0.0145557
	1.16601	0.091758	0.416205	0.590324	0.006367	0.0041207	0.0235633
	0.733132	0.104484	0.767579	0.848512	0.051578	0.0117212	0.519452
	1.10453	0.179597	0.905081	0.65868	0.186364	0.189281	0.0591306
	0.676824	0.007746	1.18296	0.00739439	0.500346	0.0342248	0.167047
	0.494889	0.69338	0.296041	0.117086	0.041199	0.307748	0.238636
	0.622044	0.035823	0.517499	0.333043	0.059564	0.379881	0.170965
	0.53525	0.050129	0.126312	0.882936	0.023633	0.0191169	0.0401169
	0.96716	0.084314	1.42894	0.175258	0.209723	0.0187683	0.0817326
	0.001503	0.065615	0.576689	0.416838	0.67267	0.0010496	0.0265542
	0.711698	0.00579	0.63712	0.159807	0.020654	0.042316	0.462226
	0.549821	0.02058	0.85589	0.0311467	0.328558	0.0074757	0.14605
	1.07033	0.125709	0.340218	1.11398	0.003132	0.000883	0.135242
	1.62328	0.014963	0.055718	1.41254	0.198214	0.000945	0.210145
	1.1578	0.068105	0.262516	0.775121	0.02621	0.233824	0.0038751
	0.683463	0.117255	0.129396	0.159684	0.031625	0.458476	0.0177455
	0.324663	0.008481	0.747425	0.540228	0.267001	0.028287	0.359015
	0.597576	0.01475	1.28167	1.08026	0.004327	0.0123278	0.520893
	0.385659	0.108512	0.30162	0.27136	0.311341	0.448887	0.0714219
	0.70598	0.113412	0.098151	0.948282	0.540605	0.0305247	0.179353
	0.334061	0.0084	0.350622	0.512072	0.000977	0.0191401	0.165873
	0.357723	0.18424	0.077076	0.877154	0.39543	0.0711614	0.0246863
	1.50568	0.133222	1.23312	0.118195	0.656933	0.0508626	0.254121
	0.677947	0.126786	0.339381	0.261101	0.036082	0.0167749	1.1168
	0.292578	0.025162	0.841729	0.0311917	0.001501	0.0478082	0.0103311
	0.484601	0.22705	0.66055	0.182526	0.116078	0.135393	0.303221
	1.18157	0.205394	2.10599	0.00355703	0.004593	0.0360091	0.0147264
	0.601748	0.095503	0.790816	0.750384	0.004296	0.0324929	0.0758518
	1.49884	0.277498	0.458685	0.783687	0.65746	0.0786499	0.0180785
	0.596333	0.00561	0.503447	0.291556	0.000101	0.0086703	0.426638
	1.16098	0.004625	0.498393	0.019522	0.114588	0.0026208	0.142152
	0.757412	0.129095	0.659812	0.621326	0.006733	0.0453701	0.272499
	0.480065	0.016142	0.001171	0.902596	0.093559	0.122364	0.193541
	0.225295	0.011497	0.239606	0.0470855	0.129994	0.143209	0.148342
	0.937582	0.103176	1.08546	1.3249	0.071149	0.0042831	0.0725736
	0.874426	0.17145	0.4842	0.50779	0.193749	0.0314927	0.0756102
	1.26427	0.139063	0.365775	0.830226	0.205457	0.152222	0.58289
	1.03587	4.47e-05	0.304223	0.137061	0.012576	0.11474	0.166224
	0.648713	0.278119	0.281961	0.657952	0.16336	0.112084	0.0424011
	1.3653	0.014134	0.621973	0.914258	0.002639	0.607087	0.0433786
	0.290036	0.089601	1.34588	0.48996	0.036838	0.0076887	0.465198
	0.895779	0.236898	0.879452	0.541267	0.034551	0.0380629	0.506862
	0.63799	0.217723	0.701328	0.652811	0.088277	0.115971	0.123219
	0.313271	0.219665	0.401692	0.155295	0.011965	0.162459	0.695486
	0.428453	0.052295	0.318618	0.0618715	0.012409	0.0081703	0.178858
	0.907275	0.157337	0.907034	0.0154633	0.07092	0.0043688	0.0247716
	0.668178	0.01913	0.101664	0.189024	0.080823	0.0745788	0.10481
	0.573646	0.103519	0.15353	0.669754	0.03493	0.0277116	0.0478861
	0.785537	0.015996	0.657471	0.948429	0.047269	0.000998	0.175349
	0.690134	0.249772	0.295284	0.790114	0.069412	2.47705	0.333312
	0.75221	0.020762	0.452203	0.807064	1.16582	0.0418502	0.040908
	0.911587	0.123552	0.296567	0.402867	0.009905	0.1768	0.0575676
	1.0374	0.100336	0.072732	0.433268	0.02815	0.0197747	0.001042
	0.493808	0.004191	0.772913	0.00313955	0.395795	0.0084112	0.0322358
	1.27615	0.393977	0.873707	0.533415	0.161866	0.133102	0.0082796
	1.05161	0.021434	0.375276	0.154468	0.425292	0.219744	0.310736
	1.10697	0.060229	0.159302	1.35641	0.019228	0.306922	1.21705
	0.117995	0.03391	0.120396	0.871689	0.231556	0.508889	0.533406
	0.648692	0.005764	0.30008	1.14564	0.005959	0.484667	1.17637
	0.518483	0.034992	1.0429	0.15737	0.055996	0.0113529	0.0371004
	1.72707	0.016231	0.014389	0.732279	0.026766	9.92e-05	0.150436
	0.792368	0.293491	1.00231	0.192487	0.028171	0.0141635	0.174995
	0.891551	0.179744	0.359021	0.17621	0.080154	0.0020557	0.382097
	0.987618	0.096449	0.284727	0.832093	0.090265	0.0758176	0.28326
	0.819855	0.014073	0.007008	0.988531	0.023346	0.255705	0.142587
	0.760616	0.097984	0.525607	0.941139	0.012415	0.217634	0.0214658
	1.12062	0.079461	0.463965	1.56267	0.26453	0.0371391	0.46979
	0.687952	0.017503	0.816242	0.0846805	1.04546	0.0141352	0.340813
	1.04677	0.046878	0.811843	0.973049	0.191417	0.0316117	0.0261987
	1.61654	0.007695	0.244257	0.0156008	0.009982	0.0074869	0.135705
	0.762014	0.003661	0.163997	0.72642	0.017151	0.0066744	0.0056827
	0.600437	0.50281	0.057832	0.941871	0.036181	0.163156	0.312665
	0.122326	0.010772	0.432188	0.408936	0.228628	0.0191129	0.0959153
	0.904404	0.011741	0.16966	0.132532	0.01436	0.116435	0.0448705
	0.644094	0.096213	0.800488	0.0528681	0.16607	0.126974	0.0050489
	1.04366	0.120589	0.067529	0.518012	0.323925	0.0389171	0.160614
	0.654988	0.10505	0.36372	8.52e-05	0.875139	0.0057413	0.0371422
	0.613026	0.003349	0.846606	0.633631	0.005177	0.158587	0.0951931
	0.524438	0.111715	0.545297	0.588892	0.280971	0.0044492	0.0691529
	0.427952	0.42954	0.948998	0.837159	0.004302	0.0558348	0.165988
	0.730797	0.054181	0.783936	0.0642662	0.111861	0.159196	0.201564
	0.073536	0.009535	0.476764	0.311961	0.000429	0.0092406	0.171347
	0.349906	0.005495	0.474362	0.0158132	0.263763	0.0214841	0.203672
	0.089255	0.020286	0.670534	0.102537	0.036646	0.0471886	0.14507
	1.4117	0.492424	1.61698	0.0513616	0.191906	0.254791	0.016279
	0.754795	0.039741	0.828424	0.0724273	0.281406	0.243307	0.735159
	0.583405	0.402957	0.54861	0.099208	0.037477	0.0192328	0.0011511
	0.632491	0.129578	0.491877	0.416632	0.058211	0.0039188	0.141135
	0.496158	0.077944	0.15978	0.0302466	0.138114	0.0142631	0.0049092
	0.209137	0.030285	0.296606	0.700605	0.055428	0.0376372	0.52392
	0.613995	0.635463	1.05528	1.71445	0.008255	0.0084907	0.124829
	0.842188	0.015239	0.279306	0.149996	0.029611	0.0347752	0.0147996
	0.43601	0.427549	0.466479	0.667812	0.088665	0.209803	0.0148552
	1.06188	0.062354	0.022178	0.452124	0.093944	0.0722615	0.975156
	0.396218	0.221692	0.953386	0.908578	0.034826	0.224248	0.0024409
	1.07326	0.007515	0.053412	0.320666	1.85707	0.250845	0.0258695
	0.389919	0.228763	1.05843	1.19203	0.090365	0.242533	0.10509
	0.952614	0.054825	1.6949	0.68655	0.31742	0.0330465	0.12753
	1.18363	0.161534	0.010788	0.513601	0.043395	0.273218	0.0045966
	0.590233	0.10585	0.144521	0.0175165	0.076969	0.141976	0.0876443
	0.191448	0.001641	1.30671	0.614747	0.012662	0.0721162	0.54212
	0.436294	0.162066	0.395493	0.283572	0.168981	0.133852	0.032787
	0.875656	0.017891	0.335583	2.12522	0.021036	0.280697	0.0338332
	1.04196	0.045396	0.231038	0.628642	0.187355	0.0791111	0.523745
	0.59573	0.003584	0.99455	0.0109315	0.005235	0.461772	0.0106837
	1.13317	0.079619	0.325241	0.542427	0.24086	0.0370105	0.0135296
	0.776907	0.465379	0.590902	0.130025	0.07092	0.0855874	0.0922093
	0.533713	0.00026	0.192653	0.0816167	0.072143	0.0777612	0.017637
	0.80974	2.86e-05	0.412126	0.883346	0.109042	0.027609	0.0089078
	0.969596	0.263968	0.365241	0.283381	0.258369	0.0191561	0.0304311
	0.918414	0.003875	0.695396	0.648757	0.010706	0.132156	1.57478
	0.21037	0.113773	1.15745	0.0800974	0.027018	0.0291046	0.122279
	0.444102	0.047455	0.741639	0.931585	0.057018	0.194233	0.259831
	0.845747	0.050223	0.698972	0.154748	0.621739	0.371871	0.241804
	0.415044	0.332141	1.12549	1.22336	0.070705	0.0894017	0.565568
	1.36639	0.200495	0.802754	0.0103618	0.006544	0.0500907	0.0864056
	0.539396	4.2e-05	0.52389	3.46199	0.02071	0.0239866	0.161486
	0.009129	0.044088	0.488296	0.284332	0.009867	0.0175691	0.104938
	1.43976	0.028969	1.47914	0.907424	0.015413	0.0593051	0.0890851
	0.358098	0.026229	1.40808	0.5354	9.52e-05	0.0643141	0.04335
	1.09629	0.098524	0.208088	0.609507	0.060538	0.0111074	0.116262
	0.974694	0.079284	0.090318	0.0513684	0.375901	0.121366	0.192855
	0.168748	0.022334	0.652244	0.162535	0.221777	0.0030047	0.0729207
	0.745355	0.000119	0.942463	0.853425	0.007478	0.0058548	1.16313
	1.37579	0.236795	0.863634	0.80045	0.285502	0.317125	0.425381
	0.536994	0.035404	0.47506	3.27272	0.118401	0.0056209	0.0061551
	0.634793	0.140252	1.08939	0.138473	0.144627	0.0245194	0.177845
	0.318867	0.008739	0.642947	1.88137	0.014476	0.651894	0.51388
	0.502561	0.042748	0.376661	0.300444	0.247199	0.201289	0.0033806
	0.545457	0.147188	0.527436	0.283153	0.151782	0.151748	0.539806
	0.437597	0.120889	0.740552	0.849287	0.306509	0.0347055	0.532975
	1.43081	0.092086	0.668743	0.632521	0.357776	7.35e-05	0.246558
	0.735656	0.129765	0.873043	0.791376	0.097761	0.166	0.0095173
	0.107049	0.101336	0.593238	1.25085	0.054581	0.255024	0.286399
	0.47216	0.07644	0.031516	0.926778	0.122414	0.180392	0.137226
	0.519753	0.017886	0.819503	1.16402	0.180995	0.0439831	0.143167
	0.839314	0	0.199997	0.713586	0.010749	0.0320078	0.0115613
	0.697101	0.355873	0.872941	0.143143	0.108257	0.0038205	0.541014
	0.84332	0.069616	0.464047	0.813957	0.043722	0.259431	0.0098049
	0.510837	0.146036	0.182402	0.108359	0.149634	0.201511	0.548435
	0.875152	0.001919	0.69587	0.328744	0.211915	0.0018709	0.0033614
	0.56267	0.418511	0.670069	0.0558474	0.631938	0.0249176	0.294712
	0.704565	0.015085	1.01222	0.00854487	1.4484	0.115241	0.251993
	0.289894	0.020038	1.14489	0.1913	0.001541	0.0546912	4.78e-05
	0.205611	0.116755	0.112555	0.00586032	1.35023	0.0704492	0.0124141
	0.754853	0.022361	0.665404	0.533475	8.11e-06	0.0531508	0.387277
	0.364861	0.013421	0.776814	0.923744	0.069676	0.312036	0.24759
	0.419489	0.264183	0.742843	0.0131791	0.1385	0.628792	0.342819
	1.22951	0.014589	0.217426	0.311888	0.013125	0.102446	0.0306586
	0.327255	0.018625	0.898315	0.609433	0.186611	0.0624574	0.209649
	0.850024	0.065348	0.796321	0.391781	0.070854	0.0032224	0.968372
	0.45286	0.126899	0.216257	0.054015	0.006756	0.934924	0.0893498
	0.768396	0.50093	0.444076	0.209212	0.109814	0.0237772	0.102095
	0.160832	0.016328	0.379137	0.00081	0.02733	0.0919112	0.11567
	0.303982	0.015453	0.108226	0.286385	0.151046	0.43004	0.152455
	0.164171	0.061469	0.146502	0.349406	0.283569	0.297647	0.102993
	0.507634	0.567562	0.313634	0.075665	0.094558	0.0134652	0.0833565
	1.06346	0.366119	0.421088	0.10994	0.086402	0.132873	0.013054
	0.649583	0.101109	0.870301	0.204692	0.021973	0.0416619	0.126719
	0.620153	0.000119	0.534851	0.498699	0.002338	0.0450179	0.334291
	0.049954	0.029307	0.453644	0.984613	0.074149	0.0655669	0.0064448
	0.254231	0.027451	0.748094	0.680827	1.8919	0.731752	0.244586
	0.429709	0.017846	0.365103	0.578485	0.044763	0.167745	0.0785169
	0.685916	0.013315	0.957595	0.435269	0.128117	0.0262157	8.53e-05
	1.27923	0.223656	0.955957	1.1739	0.071468	0.209134	0.357615
	0.932341	0.063469	0.965833	0.22991	0.308612	0	0.0667818
	0.811987	0.322407	0.049005	1.10211	0.251095	0.129192	0.454663
	0.287687	0.022252	0.202155	0.773504	0.138079	0.0047687	0.071318
	0.340981	0.13952	0.701194	0.0123016	0.289996	0.244144	0.29559
	0.611759	0.003261	0.932674	0.0796216	0.243402	0.0582577	0.0131663
	0.414683	0.078314	0.604344	0.872829	0.030989	0.104426	0.0388729
	0.945834	0.001884	0.649708	0.469471	0.093304	0.0057919	0.294692
	1.316	0.780376	0.320552	0.465741	0.073284	0.0706466	0.25391
	0.430521	0.768102	0.440523	0.889746	2.00473	0.0664797	0.302188
	0.85926	0.285754	0.269213	0.363289	0.073108	0.0186959	0.148668
	0.973573	0.264135	0.777245	1.06676	0.218835	0.0035447	0.0021532
	0.79686	0.342579	0.666659	0.613086	4.24e-05	0.0659756	0.0904166
	1.34785	0.063296	0.430318	0.281823	0.281286	0.217658	0.101619
	1.19069	0.183424	0.369998	0.180097	0.080153	0.438985	0.296279
	1.17975	0.007118	0.526879	0.0178388	2.16214	0.340268	0.36614
	0.249974	0.046602	0.449034	0.99202	1.75049	0.695441	0.623799
	2.40367	0.016021	1.03952	0.00583201	0.666013	0.0088349	0.0321656
	0.734954	0.03513	0.218805	0.0313631	0.258169	0.0039608	0.0248564
	0.557667	0.062795	0.377298	0.253594	0.020095	0.0122115	0.476236
	0.069183	0.054189	0.9504	0.4774	0.198242	0.0665976	0.166932
	1.16321	0.001485	0.503258	0.0180191	0.067397	0.0906032	0.226811
	0.425991	0.047476	0.179375	0.101379	0.292494	0.190404	0.307838
	0.171656	0.062963	0.76787	0.973611	0.46733	0.0888313	0.0753177
	0.795737	0.035559	0.862497	0.00980438	0.567829	0.18543	0.235604
	0.343381	0.169853	0.281509	0.645161	0.109901	0.140437	0.739301
	0.479892	0.024808	0.241606	0.5126	0.047644	0.364491	0.516481
	1.0519	1.69e-05	0.914951	0.571552	0.022601	0.13519	0.105523
	1.27217	0.000102	0.23111	1.77065	0.054367	0.291711	0.722932
	0.834981	0.05874	0.622017	0.780631	0.114556	0.214886	0.496687
	0.70049	0.164208	0.083937	0.130996	0.336382	0.0078235	0.132022
	0.58262	0.190977	0.125178	0.0154831	0.000137	0.0270595	0.0941728
	1.22313	0.014074	0.905673	0.205014	0.226995	0.562265	0.283441
	0.841706	0.000277	0.39538	0.0950527	0.008655	0.119843	0.0060189
	0.925981	0.087808	0.908834	0.0198755	0.215943	0.248479	0.249397
	1.18205	0.020252	0.823918	0.28749	0.21848	0.0926909	0.644497
	0.407688	0.030299	0.725366	0.672146	0.004509	0.0240878	0.209477
	0.869418	0.009153	0.727651	0.212713	0.436527	9.34e-05	0.123582
	1.22177	0.143528	0.91895	0.0951101	0.192385	0.0204184	1.16055
	1.53147	0.048756	0.24617	0.0403649	4.45e-05	0.206675	0.332797
	0.240074	0.000189	0.72237	0.105089	0.582366	0.0073612	0.340183
	0.194405	0.041457	0.021525	0.618124	0.260501	0.0016838	0.224983
	0.710455	0.089705	1.81765	0.0649233	0.123487	0.0771656	0.0252656
	0.696505	0.003489	0.46331	0.751427	0.005977	0.0424174	0.0062689
	0.87856	0.267654	0.710532	0.0487714	0.752094	0.158701	0.529073
	0.483636	0.129971	0.040493	0.158187	0.210703	0.706065	0.0281796
	0.91833	0.035447	0.00638	0.446056	0.112595	4.16e-06	0.853842
	1.11804	0.342692	0.419012	0.0498777	0.028114	0.27157	0.286913
	0.832318	0.023803	0.001736	0.00499496	0.124788	0.228161	0.0379166
	0.678131	0.085093	0.874143	1.03901	1.55141	0.428412	0.0503961
	0.739594	0.092308	0.993731	0.156313	0.90882	0.0785018	0.366111
	1.82758	0.021257	0.580661	0.733801	0.022254	0.0065172	0.117763
	0.393877	0.007948	0.351372	0.510727	0.467091	0.0485474	0.0268894
	1.39342	0.248012	1.03277	1.02446	0.180541	0.0966158	0.0858045
	0.985214	0	0.418953	0.425333	0.002536	7.91e-05	0.0024476
	0.721515	0.251108	0.431477	0.875388	0.00336	0.337556	0.676264
	0.623721	0.010147	0.008504	0.441893	0.005339	0.0167247	0.234107
	0.968963	0.249148	0.891773	0.0638381	0.099227	0.0176386	0.129213
	0.873116	0.006455	0.566724	0.180022	0.000216	0.114568	0.096592
	0.889169	0.222491	0.453563	0.647313	0.010397	0.0031835	0.0837731
	0.077322	0.957593	0.251418	0.582564	0.007016	0.0821228	0.311144
	0.499377	0.073178	0.30316	0.315219	0.080969	0.0120383	0.0146325
	0.544826	0.058991	0.215774	0.661825	0.186333	0.191352	0.081347
	0.994413	0.02903	0.996282	0.903292	0.042127	8.41e-05	0.446378
	1.08117	0.032706	0.543675	0.0223282	0.014061	0.014718	0.186726
	1.19279	0.294808	0.756539	0.151292	0.298904	0.580894	0.542802
	0.709465	0.006391	0.669947	0.0269099	0.086433	0.071889	0.603162
	0.733049	0.365941	0.635903	0.390864	0.102311	0.345387	0.262419
	0.211511	0.258888	0.34456	0.34768	0.199054	0	0.796924
	0.829128	0.106106	0.641167	0.0335502	0.366861	0.0539446	0.0740049
	0.072704	0.033337	0.356008	0.18944	0	0.0272388	0.0066907
	1.28275	0.141331	0.632923	0.258534	0.529368	1.4698	0.169684
	0.243194	0.027482	1.06578	0.790191	0.522655	0.0261333	0.292809
	0.971349	0.000107	0.278811	0.13454	0.059306	0.101855	0.734221
	0.835356	0.05645	0.852241	0.644842	0.070963	0.304301	0.070493
	0.441455	0.186752	0.867551	0.315794	0.007778	0.0111416	0.0230053
	0.460903	0.453605	0.258376	0.0996838	0.055997	0.0638462	0.0844341
	0.260019	0.01167	0.768442	0.006838	0.044274	0.0090022	0.264182
	0.497478	0.191556	0.49422	0.000195	0.009781	0.449294	0.0335739
	0.704053	0.137185	0.69046	0.330732	0.107935	0.0367146	0.430976
	0.783621	0.020623	0.260358	1.01193	0.297002	0.0577707	0.0891489
	0.864875	0.048004	0.058919	0.330492	0.004874	0.0228272	0.157841
	1.49837	0.014196	0.892959	0.498014	0.250329	0.0549937	0.0061778
	0.383915	0.521907	0.100544	0.0108831	0.003191	0.0211422	0.290675
	0.530352	0.031377	0.555872	0.745216	0.138056	0.0119674	0.311965
	0.931677	0.02212	1.09566	0.0791239	0.00168	0.0109775	0.0233684
	0.342494	0.113087	0.924674	0.636506	0.006197	0.719841	0.0722141
	0.218562	0.021269	0.207451	0.628488	0.463634	0.0758837	0.527705
	0.2227	0.051737	0.501577	0.278205	0.063607	0.0073144	0.0765275
	0.134281	0.02305	0.550201	0.493504	0.129651	0.0480666	0.0489206
	1.11039	0.025264	0.158117	0.188922	0.023813	0.109641	0.260162
	0.78622	0.016054	0.059477	0.128279	0.502098	0.0307484	0.0333774
	0.419273	0.012318	0.542331	0.291341	0.390228	0.105119	0.290652
	0.422178	0.018684	0.721385	1.1634	0.008438	0.105219	0.055309
	0.328964	0.114099	0.80312	0.144141	0.039103	0.0269695	0.82679
	1.07025	0.757689	0.965016	0.608965	0.209228	8.24e-05	0.0200339
	1.14904	0.026132	1.01758	0.492761	0.335528	0.0796096	0.0549763
	0.152521	0.314771	0.009708	0.226115	0.039943	0.380482	0.778587
	0.362759	0.015883	0.713533	0.517475	0.518287	0.182813	0.0281558
	0.967697	0.01513	0.608992	0.63152	0.74597	0.000141	0.000887
	0.082992	0.02459	0.423309	0.390481	0.004853	0.327918	0.64253
	0.506158	0.006729	0.007064	0.318172	0.008338	0.256519	0.584127
	0.376049	0.327903	0.670707	0.332567	0.110163	0.0028386	0.293145
	0.860854	0.086507	0.022131	0.967272	0.234711	0.0649101	0.033223
	0.042095	0.052862	0.234659	0.141369	0.178744	0.265445	0.296079
	1.44046	0.370317	0.614713	0.594708	0.02313	0.0953297	0.0484434
	0.237683	0.067155	0.409034	0.451535	0.024445	0.0467919	0.0994578
	0.810051	0.003646	0.523015	0.900512	0.578736	0.0796947	0.0131943
	0.19082	0.048659	0.794027	0.154869	0.194457	0.002904	0.11505
	0.581597	0.001403	0.750895	0.300555	0.519662	0	0.000774
	0.541539	0.017386	0.234716	0.447046	0.021001	9.83e-05	0.0678371
	0.273031	0.024639	0.59682	0.0718628	0.385832	0.0374129	0.666157
	1.20664	0.006272	0.358885	0.538998	0.946468	0.0217931	1.34978
	0.485775	0.011816	0.788444	1.20793	0.146715	0.0903777	0.159811
	0.803711	0.312339	1.16188	0.262647	0.114709	0.0992537	0.019318
	0.514173	0.019005	0.325943	0.976755	0.17637	0.101841	0.0617064
	0.213199	0.236212	0.011832	0.621107	0.492589	0.0060997	0.389629
	0.766839	0.002807	0.590374	0.276246	0.036026	0.267109	0.547299
	0.193864	0.527839	0.444661	0.138686	0.474038	0.000708	0.0945691
	0.509123	0.230235	0.575662	0.301932	0.111741	0.0433462	0.0373224
	0.258207	0.008407	0.051609	0.200422	0.236614	0.22965	0.060065
	0.885845	0.259918	0.508168	0.30159	0.4601	0.0347579	0.0467846
	0.140677	0.014071	0.596604	0.470699	0.068526	0.0089179	0.653019
	0.82833	0.012846	0.414785	0.923929	0.487432	0.0068379	0.600287
	0.037065	0.003596	0.420572	0.248321	0.358384	0.446643	0.0584172
	1.26383	0.030211	0.949057	1.16688	0.395194	0.0436943	0.0061713
	1.44475	0.381787	0.236975	0.461578	5.84e-05	0.0177971	0.295194
	0.994479	0.010936	0.028789	0.429943	0.204389	0.120484	0.939663
	0.504844	0.083966	1.03623	0.405844	0.986718	0.0753119	0.0513218
	1.0383	0.235552	0.233054	0.705933	0.00662	0.150807	0.129078
	1.00208	0.014116	0.447022	0.010459	0.711649	0.0107886	0.275182
	0.831883	0.007426	0.237441	0.000785	0.479093	0.249838	0.620813
	0.969953	0.006381	0.083866	0.990341	0.818454	0.140631	0.590096
	0.551245	0.005748	0.502179	0.0653271	0.080783	0.244763	0.824711
	0.586996	0.016326	0.511333	0.512866	0.273366	0.105037	1.35186
	0.840574	0.013202	1.1958	0.0862774	0.05606	0.0208161	0.0106121
	0.101828	0.082443	0.567536	0.580964	0.01422	0.0500101	0.0166239
	0.763825	0.165883	0.725094	1.07948	0.011672	1.23228	0.238432
	1.15777	0.248363	0.914928	0.262696	0.029437	0.0032301	0.0785868
	0.287104	0.021608	1.14855	0.551273	0.052596	0.0965943	0.147084
	0.0733	0.122518	1.1806	1.20608	2.44e-05	0.0323872	0.240856
	0.758927	0.0659	0.095574	0.0412495	0.207918	0.0110832	0.0230787
	0.765531	0.017173	0.52601	0.532724	0.769025	0.0731035	0.144001
	0.334997	0.140013	0.410776	0.0241256	0.004719	0.053941	0.17651
	0.778977	0.248053	0.845415	0.0258069	0.261355	0.0431463	0.0178382
	1.10091	0.173428	0.802231	0.232407	0.137618	0.744664	0.0136714
	0.275802	0.007908	1.26538	0.366677	0.354439	0.0200698	0.186021
	0.967156	0.005817	0.481751	0.618584	0.224665	0.0157099	0.271201
	0.001575	0.00456	1.00967	0.727382	0.145867	0.00067	0.342142
	0.968394	0.026438	0.536019	0.543269	0.401482	0.008856	0.312159
	0.665233	0.203369	0.183417	0.615866	0.217305	0.012058	0.150516
	0.153375	0.323099	0.932491	0.440055	0.408564	0.0051202	0.027193
	0.848089	0.485197	0.813609	0.619868	0.239248	0.37146	0.250447
	0.597657	0.019012	0.761266	0.305663	0.644209	0.142143	0.000571
	1.45315	0.083705	0.693466	0.302903	0.000986	0.000219	0.0720407
	0.26652	0.055844	0.222932	0.654378	0.154396	0.314743	0.0614044
	0.628862	0.161313	0.721163	0.106949	0.296962	0.421458	0.484086
	0.786332	0.00579	1.19362	0.332058	0.049778	0.147108	0.0259955
	0.193841	0.127554	0.357153	1.11139	0.24216	0.0014449	0.703466
	1.59807	0.038579	0.651264	1.30248	0.354188	0.0322986	0.0285911
	0.336337	0.142012	0.497225	0.0734755	0.002154	0.270608	7.88e-05
	0.401277	0.052462	0.004581	0.587784	0.282797	0.133599	0.264567
	0.761864	0.042581	0.947	0.127063	0.029547	0.33495	0.83494
	0.840817	0.003952	0.358373	0.158709	0.099465	0.0445543	0.0034937
	0.526842	0.017777	0.126346	0.523424	0.339978	0.0551075	0.292965
	0.749857	0.12585	0.230991	0.375378	0.014701	0.0171385	0.0577465
	1.08849	0.351592	0.480137	0.0296458	0.059912	0.0523054	0.14918
	0.508126	0.02481	0.071603	0.835571	0.1117	0.253928	1.10629
	0.331418	0.006639	0.65644	0.0179368	0.170822	0.119099	0.348425
	0.920305	0.36685	1.21543	0.0319138	0.007876	0.0182151	0.641499
	0.644782	0.000705	0.340908	0.917208	0.005173	1.01303	0.120631
	1.04885	0.103383	0.896648	0.524179	0.101486	0.0742579	0.178056
	0.790725	0.267658	0.360345	0.50081	0.094042	0.512317	0.0066868
	0.392345	0.122142	0.000121	1.11259	0.285677	0.370438	0.346071
	0.031578	0.290369	0.761339	0.203	8.14e-05	0.0354963	0.0558239
	0.961143	0.253543	0.603645	0.709314	0.084908	0.36424	0.260834
	0.987879	0.003346	0.345609	1.10344	0.370191	0.0034568	1.87e-05
	0.406331	0.152743	0.49829	0.198199	0.661121	0.000122	0.583154
	0.573803	0.012032	0.121746	1.06625	0.089606	0.039556	0.130166
	0.451254	0.031802	0.705027	0.773715	0.416991	0.120537	0.0098887
	0.325398	0.040561	1.14019	0.0753516	0.060716	0.0666809	0.086023
	0.479545	0.088614	0.509805	0.117544	0.408984	0.0280888	0.305147
	0.567368	0.017602	0.183906	0.494011	0.156388	0.0097842	0.0226996
	0.323363	0.004482	0.771565	0.331181	0.29296	0.0381658	0.708297
	0.238278	0.02819	0.045334	0.470885	0.044523	0.317414	8.22e-05
	0.807129	0.16932	1.07385	0.0109051	0.009363	0.0298556	0.0728055
	0.565982	0.014722	0.494364	0.207173	0.01015	0.0078418	0.38405
	1.31648	0.071655	0.070297	0.836892	0.087464	0.05719	0.165663
	0.910237	0.017912	0.854496	0.474888	0.003366	0.0091535	0.115363
	0.951171	0.147614	0.119979	0.00713817	0.623332	0.205375	0.536885
	0.208381	4.78e-05	0.273707	0.414025	0.686683	0.0219761	0.369723
	0.473756	0	1.05583	0.516662	0.2496	0.109314	0.0057754
	0.262608	0.099148	1.4843	0.363117	0.081651	0.627115	0.226257
	0.720184	0.168371	0.093088	0.466299	0.337752	0.0062317	0.0164352
	1.12254	0.008402	0.194516	0.0591079	0.668747	0.0199987	0.169138
	0.529724	0.314753	0.496693	0.00806693	0.068304	0.0288913	1.2321
	0.797325	0.004818	0.185373	0.0970141	0.880842	0.0131199	0.061262
	0.1973	0.032084	0.803154	0.969388	0.577391	0.0801503	0.43842
	0.491818	0.08752	0.659441	0.138695	0.080866	0.117797	0.114593
	0.576312	0.01469	0.998292	1.08475	0.287382	0.0447154	0.139273
	0.814401	0.044301	1.08571	0.549967	0.295918	0.128433	0.0769641
	0.745395	0.046826	1.2686	0.679652	0.152504	0.0226944	0.003763
	0.781004	0.039217	0.662564	1.12146	0.01359	0.107772	0.17262
	1.02306	0.003972	0.27628	0.0920875	0.192311	2.24e-05	0.605484
	0.792213	0.005634	0.173676	0.0962946	0.10831	0.0201138	0.263984
	0.523992	0.009331	1.03875	0.122644	0.160311	0.037625	0.084728
	0.07886	0.008664	0.427518	0.637905	0.463593	0.0019283	0.0453464
	0.608649	0.191224	0.147422	0.536492	0.526417	0.139128	0.0076519
	0.827465	0.26504	0.221956	0.561546	0.682804	0.0114972	0.005482
	0.807313	0.018454	0.863763	0.161678	0.182493	0.0711488	0.106539
	0.423703	0.013717	0.278465	1.06692	0.126374	0.193892	0.587897
	1.61602	0.010297	0.883818	0.522698	0.011578	0.0080192	0.0015591
	0.044319	0.063488	0.42128	0.0523005	0.120791	0.0947742	0.272825
	0.310396	0.406314	1.05822	0.0971074	0.202344	0.226625	0.123418
	0.985064	0.058551	0.712898	0.392787	0.419839	0.107059	0.263994
	0.93821	0.016606	0.253923	0.409932	0.868716	0.0314866	0.126947
	0.368405	0.030475	0.551214	0.0207717	0.089641	0.254585	0.260585
	0.114531	0.033492	0.114264	1.32095	0.185945	0.209528	0.0918915
	0.787242	0.153433	0.570549	0.614776	0.085634	0.0184265	0.0040713
	0.879782	0.008778	0.554748	0.713838	0.079733	0.0461877	0.630779
	0.484238	0.162973	0.130938	0.342599	0.376361	0.0438418	0.29959
	0.224277	0.001353	0.651963	1.44851	0.187853	0.267971	0.429772
	0.943951	0.023644	0.827457	0.0349635	0.039398	0.114893	0.308765
	0.163948	0.177325	0.208747	0.545784	0.134782	0.297466	0.240332
	1.13719	0.015549	0.721233	0.498706	0.009021	0.0398243	0.569138
	0.498608	0.201189	0.643246	0.604083	0.407173	0.181299	0.0277561
	0.812166	0.040568	0.514553	0.122382	0.057817	0.000441	0.442711
	0.772294	0.032138	0.372981	0.310731	0.095239	0.0150613	0.0145799
	0.89918	0.116883	0.598743	0.653662	0.063915	0.40884	0.816039
	0.888781	0.011347	0.899289	0.00959945	0.567946	0.104654	0.0489898
	0.460119	0.192557	0.733294	0.373214	0.218848	0.0141782	0.013332
	1.09552	0.066498	1.16236	1.12611	0.015863	0.483768	0.270697
	1.1182	0.444492	0.562264	0.524321	0.506098	0.146559	0.189589
	0.678117	0.162185	0.481689	0.34184	0.505209	0.0896883	0.491233
	0.886612	0.033137	0.484389	0.0685579	0.035027	0.152427	0.792479
	0.393716	0.227282	1.0383	0.598511	0.130435	0.067461	0.032848
	0.804668	0.001006	0.820775	0.591788	0.166843	0.0184912	0.14962
	0.388027	0.051399	0.916865	0.134526	0.080964	0.0400114	0.0068577
	0.799199	0.022773	0.66724	0.0129916	0.004907	0.0263915	0.627431
	0.527998	0.015141	0.573836	0.375651	0.14828	0.171163	0.0074498
	0.18581	0.010701	0.740683	1.69727	0.032689	0.000496	0.0539258
	0.584349	0.264809	1.60065	0.356991	0.577862	0.140147	0.0432196
	0.340931	0.309346	0.194535	0.933264	0.02407	2.18e-05	0.0017402
	1.04021	0.088308	0.779403	0.304008	0.050215	0.0472323	0.0826561
	0.318141	0.534691	0.838995	0.519836	0.445563	0.0365475	0.164747
	0.745596	0.047362	0.751978	0.431816	0.352315	0.0293496	0.0397712
	0.590749	0.054668	0.552869	0.00573111	0.196397	0.0173637	0.270882
	0.356596	0.016843	0.809581	0.718768	0.012678	0.0863356	0.379137
	0.596753	0.412255	1.19125	0.279782	0.038558	0.214227	0.0014368
	0.646859	0.00635	0.86291	0.462476	0.436491	0.0490502	0.198666
	0.727946	0.099962	0.557106	0.513367	0.187221	0.0861767	0.0666776
	1.18276	6.35e-05	0.411299	0.00604241	0.03778	0.143849	0.290525
	0.382041	0.1189	0.691131	0.196966	0.588489	0.205926	0.0938327
	0.535039	0.037715	0.873841	0.434131	0.000479	0.0762417	0.0897813
	0.090959	0.007549	0.67227	0.129889	0.010822	0.0150054	0.0387081
	0.022863	0.01035	0.62243	0.277778	0.398034	0.365275	0.0846389
	0.768566	0.050534	0.269098	0.684217	0.052779	0.0353403	0.539508
	0.370479	0.006146	0.602598	0.107995	0.202159	0.225793	0.0471707
	0.438654	0.050806	0.919971	0.0304001	0.016901	0.107521	0.803727
	0.032497	0.001987	0.95777	1.47038	0.105553	0.251023	0.0125799
	0.201054	0.150553	0.399382	0.41065	0.101339	0.496183	0.20058
	0.249753	0.095714	0.326051	0.364335	0.434546	9.52e-05	0.513536
	0.384388	0.183423	0.60136	0.542873	0.306896	0.0313331	0.0115595
	0.224764	0.02308	0.576476	0.268964	0.267093	0.0102167	0.488355
	0.864595	0.109838	0.112724	0.785805	0.125521	0.25488	0.0806413
	0.491158	0.002924	0.987235	0.741918	0.57888	0.122287	0.0226988
	0.378507	0.072689	1.52695	0.599034	0.166766	0.160002	0.158695
	1.34578	4e-06	0.68393	1.229	0.021333	0.0186571	0.355393
	0.266728	0.018128	0.803436	0.238732	0.209411	1.41167	0.310846
	2.08408	0.010539	1.0782	0.252243	0.106793	0.293169	0.219049
	0.078519	0.081022	0.878566	0.31246	0.058065	0.316235	0.667577
	0.86271	0.045266	0.731729	0.234133	0.080308	0.0290754	0.359837
	1.10848	0.174097	0.513898	0.0117971	0.003265	0.387831	0.0053289
	0.389177	0.001709	0.956868	0.395262	0.233535	0.0189284	0.452274
	1.02636	0.003567	0.324336	0.427858	0.053306	0.0236231	0.426824
	1.00529	0.018751	0.317616	0.362773	0.463234	0.0042304	0.0631339
	0.273772	8.01e-05	0.049472	0.217214	0.758977	0.216863	0.94749
	0.320703	0.168121	0.350305	0.708719	0.1646	0.0807976	0.0350034
	0.27473	0.00482	0.095553	0.251265	0.111817	0.636731	0.0731887
	0.537248	0.029786	0.041679	0.320904	0.030796	0.000649	0.141795
	0.332804	0.073575	0.270283	0.589743	0.452677	0.0242063	0.161009
	1.49794	0.272803	0.814842	0.60622	0.370249	0.284783	0.475087
	0.675648	0.020259	0.145883	0.94644	0.004107	0.015883	0.117502
	1.04665	0.332196	0.462424	0.543203	0.028166	0.395704	2.70126
	0.198886	0.000586	0.092789	0.225331	0.174606	0.0228721	0.684056
	0.394856	0.075081	0.942079	0.664979	0.500223	0.0119671	0.280634
	0.83551	0.119398	0.460077	0.548102	0.217016	0.209663	0.495184
	0.503895	0.095043	1.09753	0.0207268	0.26156	0.0095269	0.0665937
	1.05496	0.013774	1.132	0.73737	0.001192	0.113551	0.258478
	1.91359	0.010118	0.635008	0.473802	0.10991	0.0498703	0.143096
	0.254732	0.006407	0.332457	0.290013	0.161118	0.253794	0.0145176
	1.05031	0.152236	0.135599	0.727165	0.198634	2.05e-05	0.428633
	0.97705	0.010793	0.033139	0.0932907	0.041009	0.120512	2.16491
	0.45782	0.702073	0.54157	1.32769	0.237784	0.231933	1.23016
	0.33373	0.046119	0.585921	0.561774	0.074235	0.435067	0.088019
	0.199129	0.096868	0.88451	0.160148	0.047108	0.239844	0.363586
	0.681586	0.036881	0.458651	1.12904	0.257032	0.00025	0.0057463
	0.937025	0.00292	1.02021	0.554714	0.100263	0.0869936	0.623974
	1.17414	0.002738	0.728505	0.149392	0.391691	0.0265216	0.0732212
	0.932351	0.000337	0.007249	0.759971	0.048524	0.0100571	0.101593
	0.597265	0.021301	0.548286	0.895885	0.021398	0.308082	0.710559
	0.384099	0.202442	0.977526	0.850122	1.82222	0.0097871	0.582949
	0.229845	0.03006	0.331085	0.907978	0.119535	0.244112	0.512942
	1.39234	0.001685	0.233004	0.520634	0.244993	0.0322925	0.379264
	1.85691	0.034707	0.638749	0.691155	0.194323	0.0036531	0.0585787
	0.463959	0.0172	0.334843	0.609557	0.034335	0.261929	0.000121
	0.239779	0.00365	0.361365	0.99987	0.235951	9.97e-06	0.172257
	0.48408	0.002387	0.166342	0.71114	0.064545	0.118387	0.513664
	0.475711	0.103095	0.00387	0.496649	2.30059	1.43053	0.01195
	0.477762	0.098042	0.777812	0.364745	0.331326	0.225285	0.0359334
	0.637387	0.436895	0.309039	0.0614066	0.000222	0.191834	0.153765
	1.39803	0.381692	0.566683	0.246178	0.01357	0.36906	0.744856
	0.161894	0.193259	0.894459	1.19523	0.054372	0.0258527	0.915508
	0.298833	0.177255	0.686025	0.0434991	0.184324	0.163664	0.111516
	1.27752	0.044882	0.693172	0.425372	0.042254	0.207289	0.0106297
	0.612614	0.435633	0.313168	1.29677	0.13951	0.0214132	0.0164238
	0.61473	0.067152	1.2743	0.0515111	0.155157	0.133641	1.26148
	0.23359	0.106886	1.11483	0.0456719	0.013442	0.563495	0.767317
	0.392339	0.06714	0.787534	0.352089	0.012363	0.338168	0
	0.059331	0.023849	0.589836	0.00361446	0.001545	0.0805673	0.089034
	0.188283	0.18437	1.02104	0.685205	0.019309	0.0337925	0.17282
	0.336868	0.051509	0.532487	0.000173	0.643866	0.263157	1.03484
	0.713869	0.006727	1.47474	1.04682	0.398346	0.153287	0.40632
	0.406097	0.126858	0.734608	0.371493	0.182576	0.0117956	1.34464
	0.625243	0.015491	0.88556	0.00516879	0.244256	0.0127904	0.918585
	0.237787	0.072947	0.456434	0.604152	1.92757	0.145417	0.0053679
	0.744189	0.241203	0.905499	0.287517	0.269088	0.0735099	0.0108733
	0.85254	0.034643	0.810196	0.328865	0.350174	0.0677564	0.404851
	0.50646	0.029747	0.055749	0.210236	0.043581	0.0081433	0.973771
	0.529166	0.213519	1.03277	0.297624	0.374797	0.0889683	0.0100368
	0.592827	0.008408	0.904728	0.877122	0.059622	0.0071241	0.47975
	0.293079	0.007813	0.294164	0.924051	0.251657	0.0030515	0.552031
	0.203359	0.16136	0.520586	0.349339	0.085704	0.065273	0.226075
	0.587654	0.056241	0.155561	0.0929963	0.12504	0.405179	0.714145
	0.10183	0.001098	0.095484	0.146572	0.274246	0.0813075	0.294565
	1.78337	1.73883	0.421675	0.6363	0.251945	0.285177	0.0148269
	0.238643	0.015346	0.441748	0.246846	0.745949	0	0.537854
	0.129978	0.001775	1.73782	0.638948	0.005173	0.146695	0.045754
	0.433427	0.134095	1.42325	0.540364	0.054648	0.0257264	0.162364
	1.15534	0.059415	0.869577	0.195515	0.163393	0.967243	1.16865
	0.714674	0.034468	0.043207	0.52219	0.051908	0.145753	0.442817
	0.175931	0.002424	0.480693	0.142361	0.109969	0.381089	0.0085164
	0.732761	0.332949	0.801656	0.259985	0.113135	0.0093145	0.0590131
	0.004367	0.083853	0.397832	0.801623	0.166672	0.0023222	0.253751
	0.259955	0.492182	0.728499	0.72752	0.270004	0.191688	0.166179
	0.825853	0.149866	0.00363	1.26364	0.099701	0.107014	0.0019853
	0.61653	0.408632	1.25752	0.242573	0.007257	0.0521443	0.448515
	0.634585	0.024475	0.117944	0.516847	0.415143	0.0068306	0.0201195
	0.444128	0.182742	0.435482	0.14527	0.131614	0.0928599	0.244234
	0.757599	0.061277	0.858249	0.574472	0.021232	0.783517	0.507953
	0.118085	0.285501	0.606569	0.334982	0.885921	0.30596	0.814193
	0.541833	0.461653	0.425908	0.85201	1.00337	0.239548	0.11463
	0.623147	0.737513	0.199518	0.204215	0.036571	0.0114882	0.177934
	0.667442	0.079984	0.122099	0.115145	0.107918	0.0058567	0.579842
	0.944154	0.269893	0.453646	0.173099	0.084246	0.14899	0.0717855
	0.79872	0.078929	0.462852	0.150878	0.176868	0.0160538	0.502981
	0.29948	0.462748	0.75463	0.659241	0.016885	0.141203	0.0092542
	1.2184	0.273871	1.11412	0.0353039	0.277438	0.107907	0.13246
	0.25517	0.028532	0.795702	0.657905	0.248003	0.0395884	0.793337
	0.584159	0.001715	0.345689	0.234477	0.347978	0.31547	0.0132477
	0.39452	0.584756	1.79773	0.643449	0.41465	0.0099822	0.196185
	0.158464	0.042463	0.072704	0.437961	0.065248	0.3108	0.22012
	1.33907	0.064473	0.734902	0.871664	0.105279	0.109699	0.252027
	0.913929	0.09811	0.849593	0.413392	0.137023	1.52091	0.0039379
	0.515418	0.189411	0.353971	0.58531	0.033322	0.0972859	0.302482
	0.776391	0.022887	1.07856	0.0276132	0.026174	0.350172	0.237998
	0.958703	0.141355	0.174075	0.866653	0.167566	0.0144287	0.118445
	0.452112	0.978383	0.019521	0.667722	0.132662	0.0149639	0.0119044
	0.629701	0.025515	0.386044	0.132722	0.709062	0.202581	0.134211
	0.832961	0.005427	0.779741	0.532029	1.42619	0.0135595	0.187473
	0.063146	0.143027	0.904803	0.747023	0.062708	0.0517189	0.198631
	0.250414	0.099142	0.154153	0.031462	0.06583	0.0242172	0.789573
	1.04782	0.262654	0.003639	0.474821	0.629033	0.247841	0.669257
	0.94704	0.325193	0.304869	0.508437	0.209465	0.190429	0.0352869
	1.24428	0.011698	0.045471	0.212962	0.141415	0.122027	0.0195067
	0.556191	0.060247	0.242486	0.374155	0.070849	0.0636296	0.057939
	0.006473	0.268293	0.138891	0.0209069	0.052698	0.0071824	0.0078061
	0.611107	0.000224	1.18417	0.0115273	2.18339	0.0415015	0.520115
	0.646543	0.437321	0.811647	0.225367	2.18559	0.0150119	0
	0.34371	0.271688	0.20228	0.512284	0.006007	0.280597	0.308032
	0.15146	7.18e-05	0.667833	0.450436	2.35515	0.0080371	0.115568
	0.634948	0.205464	0.048424	0.125722	0.398854	0.0179028	0.169889
	0.738633	0.014538	0.000559	0.386722	1.05707	0.0638902	0.000446
	0.822672	0.026328	0.08407	0.655708	0.008883	0.258835	0.0253372
	1.74365	0.009445	0.499252	0.0815171	0.093909	0.149103	0.0860171
	0.634037	0.18468	0.077325	0.00469421	0.019221	0.0126216	0.168531
	1.46306	1.07748	0.775619	0.521556	0.584377	0.246467	0.222677
	1.08695	0.100288	0.705527	0.653557	0.088475	0.0038168	0.0128726
	0.766936	0.191092	0.916524	0.0492704	0.225562	0.0814713	0.232625
	1.17485	0.000799	0.752942	0.668218	0.003851	0.000384	0.159192
	0.726553	0.091774	1.2323	0.190316	0.589069	0.0467878	0.266321
	0.550068	0.220334	0.340472	0.817552	0.01278	0.0742303	0.365453
	0.664817	0.017548	0.106059	0.202981	0.029682	0.173059	0.542252
	1.11437	0.019914	0.836817	0.0558461	0.519749	0.305977	0.497684
	0.70969	0.303589	0.84339	1.0896	0.195875	0.000356	0.0900786
	1.09266	0.02397	0.5701	0.102051	0.001612	0.114463	0.0129522
	0.648821	0.535141	0.170203	0.605847	0.019495	0.0034892	0.197689
	0.334631	0.225554	0.360935	0.190697	0.076692	0.0288221	0.240549
	1.71235	0.13993	0.213581	0.618964	0.009491	0.106047	0.0299361
	0.965881	0.400095	0.544799	0.0836514	0.012117	0.0032688	0.478415
	1.14549	0.085743	1.24261	0.386252	0.014192	0.0010148	0.338132
	0.206241	0.102424	0.42889	1.44362	0.222709	0.147444	0.0328494
	0.761885	0.006463	0.877448	0.627673	0.095876	0.145993	0.508802
	0.956453	0.001158	0.627571	0.755237	0.071792	0.111973	0.775142
	0.559555	0.194824	0.23059	1.073	0.017805	0.126938	0.99028
	1.57585	0.36058	1.09397	0.14033	0.271186	0.267301	0.111248
	0.46292	0.013337	0.693765	0.556622	0.21652	0.008082	0.538065
	0.417756	0.303702	0.276634	0.160296	0.005574	0.141554	0.0096666
	0.706703	0.147066	0.492757	0.675998	0.055194	0.0392757	0.93343
	0.25613	0.00282	0.804784	0.012018	0.097489	0.0759236	0.0429177
	0.178824	0.010273	0.941357	0.27782	0.077981	0.0297653	0.0525755
	0.676111	0.07391	0.185966	0.0180443	0.018785	0.17446	0.0029256
	0.425577	0.527746	0.005074	0.332058	0.259671	0.0058695	0.538272
	0.762312	0.029879	0.739848	0.936304	0.096367	0.0173393	0.581949
	0.183457	0.09634	0.16777	1.47457	0.171687	0.0123952	0.0958752
	0.845357	0.250854	0.156448	0.0194099	0.322677	0.072805	0.358685
	0.161296	0.36539	1.26873	0.306168	0.018895	0.0015266	0.289705
	0.619995	0.203902	0.494423	0.909998	0.06408	0.071709	0.0804022
	0.139555	0.014001	1.54512	0.336521	0.252636	0.248972	0.23928
	0.945206	0.135784	0.020817	0.82682	0.135541	0.177074	0.611552
	0.520779	0.003941	1.23734	0.0061379	0.184057	0.0231915	0.446588
	0.749444	0.897781	0.787713	0.894675	0.175623	0.162504	0.301616
	0.185889	0.372572	0.794993	0.315311	0.103877	0.0263165	0.2116
	0.347883	0.05701	0.821071	0.397659	0.161352	0.169618	0.400758
	0.762543	0.34328	0.013371	0.693211	0.105189	6.68e-05	0.0656949
	0.466772	0.109574	1.34105	0.282115	0.23698	0.527712	0.388031
	0.697219	0.026204	0.635819	0.455154	0.042802	0.289037	0.4364
	0.737956	0.071997	1.16355	0.102826	0.040416	0.0422678	0.248011
	0.381711	0.315428	0.17735	0.478439	0.323098	0	0.0135238
	0.400164	1.14048	0.243266	0.489076	0.003005	0.0556444	0.528762
	1.08851	1.47825	0.519944	0.0827576	0.121917	0.32673	0.926961
	1.1042	0.000219	0.630434	0.0428084	0.317845	0.0017615	0.0013717
	0.653637	0.072651	0.713665	0.00539694	0.20273	0.766329	0.16867
	0.602776	0.019047	0.199914	0.91054	0.689951	0.0874746	0.0256326
	0.551784	0.006097	0.026441	0.467482	0.074822	0.0546212	0.0782887
	1.14988	0.234292	0.354461	0.218686	0.250693	0	0.0307578
	0.787604	0.084208	0.172917	0.0641843	0.000787	0.0029898	0.22495
	0.19523	0.224507	0.57799	0.703085	0.235653	0.0544316	0.000522
	0.936985	0.017241	0.307913	0.00176749	0.06653	0.001414	0.171433
	0.318265	0.009886	0.907299	0.0461981	0.233721	0.0217244	0.940164
	0.273663	0.014417	0.034987	0.848372	0.18142	0.243919	0.101566
	0.320642	0.005596	0.237579	0.717518	0.010721	0.868311	0.293013
	0.730817	0.359202	0.137831	0.889036	0.097627	0.02413	1.21706
	0.47008	0.231323	0.403587	0.425088	0.094855	6.84e-05	0.325422
	0.367097	0.569775	0.020527	0.286343	0.021991	0.151201	0.332906
	1.07456	0.497604	0.683229	0.321746	0.075494	3.88e-05	0.0399948
	0.668876	0.076227	1.19556	0.750281	0.265253	0.0405112	1.0458
	0.841858	0.492532	0.004386	0.509487	1.72e-05	0.126889	0.405034
	0.526715	0.364528	0.94993	0.374189	0.055714	0.467011	1.62129
	0.64401	0.262585	0.137192	0.728319	0.260961	0.0020537	0.0061837
	0.865314	0.163789	0.00033	0.303743	0.034067	0.289668	0.0037582
	0.549454	0.003801	0.789094	0.458836	0.217367	0.31236	0.0869172
	1.35188	0.082316	0.638352	0.166957	0.156854	0.0486066	1.06376
	0.713097	0.566499	0.138775	0.290019	0.032455	0.0368272	0.010063
	0.950957	0.058126	0.657854	0.00159308	0.058916	0.0150092	0.103817
	0.385017	0.014899	0.572223	0.540605	0.361211	0.0170529	0.157602
	0.498353	0.837145	0.84216	0.116784	0.062488	0.139784	0.985693
	0.720341	0.006266	0.016307	0.338012	0.076691	0.0562477	0.263879
	0.323708	0.470142	0.587578	0.541202	0.90973	0.145712	0.000556
	0.028666	0.011244	0.296402	0.247538	0.068242	0.0169114	0.273448
	0.206826	0.049339	0.427245	0.0116714	0.503975	0.0887608	0.0391693
	0.457874	0.192589	0.633123	0.74034	0.047467	0.145989	0.432854
	0.068994	0.006511	0.455001	0.405419	0.154425	0.0576189	0.0482727
	0.349315	0.155843	0.622116	0.0165989	0.423852	0.0743637	0.474421
	0.816536	0.023966	0.602023	0.678893	0.026061	0.381233	0.187193
	0.97196	1.16861	0.508297	0.0203478	0.247836	0.0143245	0.0034098
	0.79591	0.187715	0.707146	1.00946	0.260245	0.0309397	0.0944369
	0.583586	0.031207	0.406449	1.16802	0.007928	0.0999368	0.0314706
	0.565616	0.018273	0.582125	0.84097	0.22057	0.115843	0.518967
	0.349438	0.186647	1.01356	0.136703	0.042069	0.0588721	0.492239
	0.177632	0.781708	0.078574	0.0800287	0.009514	0.0015859	0.492948
	0.494542	0.312999	0.591738	0.630356	0.196968	0.179109	0.136151
	0.573133	0.049864	0.467362	0.116466	0.061183	0.166659	0.0021538
	0.313799	0.638525	0.502438	0.392825	0.251743	0.235753	0.295941
	0.882583	0.460239	0.484145	0.0541518	0.026863	0.274373	0.348523
	1.00235	0.051353	0.4157	0.0169483	0.294138	0.178383	0.156116
	0.674463	0.662676	0.36691	0.2941	0.05297	0.104186	0.276922
	0.503196	0.080191	0.079092	0.32203	0.39193	0.299567	0.330168
	0.772046	0.219778	0.406789	0.176247	0.066108	0.0204134	0.623471
	0.144538	0.041419	0.156538	0.380224	0.314368	0.169954	0.82107
	0.542741	0.100066	0.34222	0.271732	0.00145	0.196268	0.0494639
	0.696168	0.190999	0.307461	0.447027	0.084992	0.0269205	0.000154
	0.67461	0.763863	0.142768	0.461062	0.181357	0.0058667	0.39707
	1.24405	0.453031	0.170539	0.892743	0.001764	0.363472	1.07314
	1.29483	0.012758	0.861213	0.100987	0.061498	0.0107965	0.679821
	0.900322	0.250038	0.319628	0.817761	0.162949	0.0476972	0.0313041
	0.403828	0.353495	1.17589	0.524451	0.236104	0.0093865	0.176521
	0.979871	0.367072	0.203267	0.338118	0.084165	0.0400308	1.24435
	0.779971	0.180474	0.448368	0.73682	0.259218	0.0270378	0.0960603
	1.18235	0.127947	0.693318	0.114734	0.263924	0.175558	0.420129
	0.897705	0.193791	0.374598	0.176046	0.87314	0.288703	0.541567
	0.39467	0.186826	0.03354	0.526724	0.352472	0.0423639	0.171752
	1.52262	0.014158	0.257199	0.19539	0.042865	0.0490704	0.0491056
	0.193865	0.228932	1.12764	0.387149	0.695926	0.0268846	0.345116
	0.832228	0.126446	0.499768	0.144203	0.012997	0.000125	0.106928
	0.606594	0.16526	0.676994	0.341693	0.043796	0.270555	0.117359
	0.72959	0.045841	1.03995	0.515593	0.007186	1.37768	0.23151
	0.808378	0.01435	0.743243	0.179944	0.325471	0.090471	0.388096
	0.502136	0.18451	0.745808	1.16906	0.0398	0.011058	0.614989
	0.539421	0.067519	0.088527	0.280523	0.01815	0.0141244	0.393347
	0.126695	0.010154	0.012228	1.08108	0.019563	0.000222	0.0037653
	0.913651	0.448115	0.271713	0.0675345	0.321632	0.0773979	0.0203113
	0.722413	0.010645	1.30852	0.869543	0.003904	0.190446	0.197842
	0.473819	0.171164	0.560114	0.166536	0.339661	0.0834012	0.550599
	0.185561	0.004125	1.08685	0.929827	0.278827	0.0120232	0.429256
	0.366434	0	0.45133	1.39056	0.032718	0.0210384	0.354341
	0.683197	0.003591	0.829301	0.445516	0.041393	0.131413	0.897381
	0.745464	0.024704	1.42114	0.502595	0.087151	0.0010016	0.770718
	0.322594	0.131756	0.494118	0.865995	0.077015	0.0203345	0.608332
	0.447997	0.025256	0.55109	0.243884	0.139145	0.182363	0.0059636
	1.24972	0.438631	0.040688	0.364913	0.225442	0.0299834	0.0147124
	0.642425	0.099616	0.683667	1.23796	0.008285	0.0118717	0.0945762
	1.27498	0.123309	0.460512	1.03837	0.310249	0.0263932	0.000979
	0.772179	0.218402	0.610231	0.323886	0.089332	0.21061	0.0451532
	0.708648	0.195258	0.43846	0.383109	0.23801	0.0388994	0.854012
	0.694349	0.152376	0.158043	0.12363	0.032131	0.0357988	0.0803856
	0.862462	0.220504	0.089568	0.57101	0.418369	0.428182	0.0207355
	0.36789	0.035294	0.770649	0.189954	0.330958	0.474417	0.161207
	0.680908	0.001956	0.472839	0.236612	0.271824	0.024298	0.0960886
	0.970587	0.102426	0.419397	0.962287	0.079337	0.0041456	0.106785
	0.201385	0.550796	1.33011	0.707993	0.010059	0.0124723	0.0797572
	0.31332	0.012245	0.008502	0.217937	0.019576	0.0025227	0.017794
	0.136139	0.289139	0.884175	0.400718	0.245558	0.223843	1.22691
	0.411824	0.000503	1.07542	0.606153	0.149008	0.0199618	0.042818
	0.314978	0.018391	0.158502	0.337438	0.101423	0.12663	0.391108
	0.905121	0.209281	0.076129	0.0212611	0.376273	0.0480185	0.498046
	0.602034	0.35037	0.868161	1.07739	0.270845	0.374079	0.0275611
	0.598504	0.039398	0.367928	0.138044	0.163644	0.0476874	0.0585898
	0.112588	0.175964	0.694421	0.245403	0.316232	0.0147564	0.508155
	0.995909	0.009483	0.791962	0.297303	0.116658	0.0020937	0.926378
	0.326383	0.021572	0.360486	0.176878	0.082932	0.317136	0.0413201
	0.196663	0.023654	0.460624	0.948519	0.396937	0.0191018	0.0360765
	1.12596	0.113337	0.927144	0.0159161	0.118368	0.0792037	0.267597
	0.423898	0.174795	0.650341	0.0303759	0.13777	0.245907	0.385139
	0.344327	0.02222	0.796853	0.00818699	0.180256	0.0369853	0.0637863
	0.482163	0.090185	0.408976	0.00268526	0.030966	0.361032	0.0581986
	0.741842	0.188261	0.68239	0.407631	0.042416	0.164852	0.458849
	1.17112	0.003445	0.08305	0.0306943	0.730849	0.0117509	0.0143649
	0.100231	0.17395	0.310059	1.20287	0.381942	0.003881	0.624507
	0.386009	0.189786	1.10765	0.914154	0.144287	0.0194083	0.159665
	0.738611	0.173746	0.757254	0.070176	0.085965	0.0463981	0.0461425
	0.53195	0.002449	0.714428	0.91687	0.050448	0.0557433	0.0876915
	0.401564	0.396683	0.593566	0.972429	0.192225	0.0281953	0.0150062
	1.24986	0.006571	0.32685	0.668109	0.028542	0	0.929124
	1.02503	0.249053	0.768926	0.61116	0.151863	0.178508	0.345206
	0.792593	0.000777	0.129955	0.0580309	0.000836	0.217727	7.86e-05
	1.18006	0.050441	0.136809	0.102699	0.004014	0.807448	0.0536253
	0.387059	0.265316	0.490127	0.767496	0.057718	0.0505447	0.581095
	0.599246	0.001933	0.442269	0.210219	0.242889	0.0067377	0.380459
	0.359571	0.058508	0.391296	0.252579	0.026393	0.0091304	0.15467
	0.974011	0.028323	0.328426	0.450181	0.235091	0.332663	0.100713
	0.462259	0.016755	0.864441	0.0869482	0.105129	1.18416	0.065454
	0.337267	0.145146	0.050708	0.161374	0.012371	0.241311	0.307929
	0.507213	0.374452	0.114606	0.821047	0.922099	0.0013867	0.069139
	1.01509	0.085833	0.190345	0.0113557	0.528858	0.0361251	0.206732
	0.355639	0.873815	1.01086	0.70175	0.004102	0.19648	0.002766
	0.689525	0.054894	0.059837	0.279216	0.41508	0.192686	0.118769
	0.866315	0.274373	0.820935	0.678905	0.089855	0.0621677	0.47268
	0.773903	0.030733	0.36485	0.150264	0.561887	0.05753	0.0030752
	0.143356	0.001468	0.905935	0.0265114	0.24918	0.161827	0.469619
	0.465432	0.004844	0.67681	0.492233	0.076134	0.0907345	0.11305
	0.900005	0.130859	0.697707	0.562823	1.1399	0.36328	0.25525
	0.675472	0.190714	0.723157	0.800216	0.021732	0.0167696	0.154587
	0.757558	0.029974	0.721094	0.474014	0.276436	0.0997125	0.0036405
	0.812734	0.031257	0.791826	0.373154	0.026132	0.0239982	0.723698
	0.390115	0.003213	0.7923	0.34917	0.622962	0.016789	0.363053
	0.042518	0.031378	0.557792	0.229438	0.011067	0.0874801	0.0654765
	0.433349	0.005771	0.879931	0.11596	0.018439	0.0984487	0.098295
	0.828102	0.02761	0.58575	0.237388	1.65561	0.0585013	0.0034096
	0.473594	0.025127	1.45033	0.930362	0.409421	0.0342419	0.0241602
	0.741993	0.181479	0.985515	0.501976	0.001146	0.0526083	0.385466
	1.42061	0.001312	0.314253	0.440817	0.222474	0.487353	0.0210847
	0.171322	0.223798	0.237497	0.00848245	0.722651	0.181399	0.000696
	0.451137	0.300535	0.692337	2.49366	0.036304	0.062284	0.0385232
	0.802535	0.209166	0.736026	0.326867	0.012754	0.0561368	0.647408
	0.891265	0.087185	0.834337	0.972259	0.030794	8.32e-05	0.246075
	0.661112	0.009489	1.06625	0.75361	0.156983	8.69e-05	0.546908
	0.192642	0.062922	0.387507	0.130982	0.57835	6.74e-05	0.0099782
	0.372024	0.046229	0.219616	0.511983	0.145666	0.0067887	0.139093
	0.381914	0.020358	0.849585	0.517534	0.034706	0	0.932326
	0.261776	0.054968	0.144254	0.195961	0.201253	0.149444	0.14323
	0.72841	0.478466	0.605081	0.0329613	0.067221	0.0319472	0.387008
	0.029165	0.048308	0.263122	0.0981737	0.269378	0.0090447	0.0681561
	0.944834	0.023562	0.422551	0	9.46e-05	0.0167509	0.0084345
	0.624526	0.017859	1.11806	0.0233133	0.052737	0.0769796	0.0122756
	0.209981	0.38911	0.705685	0.290303	0.142153	0.003102	0.396344
	0.004348	0.023594	0.764183	0.55613	0.031968	0.193233	0.0115053
	1.019	0.187514	0.331322	0.0924277	0.08256	0.0154939	0.282832
	0.798427	0.022592	0.18586	0.406028	0.019689	0.0443173	0.0922042
	0.847851	0.326196	0.258889	0.691255	0.258313	0.465448	0.0587507
	0.482833	0.050251	0.433184	0.57911	0.102212	0.0335437	0.600867
	0.483476	0.690038	0.331852	0.165309	0.153723	0	0.064319
	0.768016	0.456816	0.237781	0.577231	0.773734	0.183101	0.111599
	0.493131	0.237671	0.733034	1.17618	0.135883	0.0177911	0.171919
	0.90563	1.17e-05	0.795267	0.457032	0.044553	0.275053	0.536328
	0.741965	0.010577	0.091414	0.344196	0.058583	0.886235	0.16641
	1.07202	0.047316	1.0408	1.28384	0.000966	0.287784	0.107975
	0.406445	0.162073	0.628891	0.0432154	0.061634	0.607575	0.284762
	1.18239	0.040571	0.4409	0.478875	0.294746	0.035344	0.84004
	0.418764	0.2396	0.348465	0.753981	0.33621	0.0703762	0.0547226
	0.634466	0.030342	0.299211	1.14244	0.091308	0.0119605	0.225194
	0.164775	0.005113	0.122963	0.206018	0.071284	0.720831	0.0190819
	0.471683	0.174178	0.40785	0.508126	0.320061	0.130358	0.0041474
	0.63454	0.240596	1.02456	0.1576	0.255252	0.0247752	0.145329
	0.234282	0.152416	0.907685	0.310941	0.15937	0.0301826	0.255886
	0.82571	0.043082	1.19159	0.0710183	0.057034	0.346247	0.210593
	1.1385	0.004865	1.02931	0.75569	0.424513	0.022147	0.0293716
	0.811479	0.002059	0.745286	1.37739	0.059848	0.0776499	0.0265374
	1.24799	0.071312	0.653002	0.0832176	0.141	0.0111342	0.306433
	0.83174	0.02879	0.261478	1.03332	0.114669	0.0100127	0.280563
	0.774292	0.028038	0.477974	0.603883	0.48442	0.111115	0.164981
	0.46442	0.028301	0.182559	0.559325	0.082367	0.066054	0.0757433
	0.095063	0.001419	0.726915	0.381678	0.0357	0.124904	0.0121334
	1.37555	0.129112	0.167484	0.102911	1.04744	0.202723	0.0856079
	0.477862	0.261602	0.563967	0.111538	0.004144	0.17054	0.000649
	0.710832	0.04114	0.522821	0.65024	0.377872	0.0186835	0.104742
	0.248622	0.072963	0.930372	0.572324	0.002502	0.08779	0.0761652
	0.279635	0.035927	0.531146	0.526403	0.148111	0.0689286	0.33496
	0.452309	0.594001	0.742806	0.371745	0.054418	0.240527	1.30531
	0.477369	0.029799	0.844346	0.370749	0.132811	0.0505949	0.143527
	1.59936	0.211542	0.476128	0.0687444	0.003819	0.271681	0.191927
	0.481161	0.194247	0.227462	0.467008	0.08934	0.504945	0.47356
	1.11416	0.072252	1.11444	0.644239	0.002036	0.0409871	0.256688
	0.93895	0.009869	0.729693	0.798231	0.121502	0.0135518	0.559982
	0.888604	0.131476	0.461355	0.757818	1.10691	0.0956064	0.573638
	1.11414	0.067883	0.764018	1.25709	0.263195	0.307164	0.0090662
	0.285692	0.248165	0.291413	0.190197	0.454384	0.0177545	0.20363
	0.730565	0.055829	0.080835	0.127984	0.167344	0.113651	0.192974
	1.87245	0.067725	0.768808	0.124024	0.401044	0.472168	0.180811
	0.252193	0.702914	0.636373	0.491336	0.965865	0.0717015	0.0508324
	0.567548	0.011765	0.321648	0.577093	0.85522	0.0011028	0.18182
	0.65562	0.361534	0.904809	0.0424851	0.131429	0.0485364	0.143897
	0.608244	0.232753	0.363826	0.906757	0.067411	0.104359	0.0201509
	0.069787	0.426735	0.580252	0.58616	0.021627	0.0200546	0.161981
	0.458084	0.02099	0.151029	0.0315305	0.067959	0.15692	0.242972
	0.431071	0.142404	1.13918	0.433735	0.375058	0.0633342	0.0512891
	0.246477	0.290125	0.776948	1.36392	0.140146	0.0456922	0.0515829
	0.462958	1.05295	0.329065	0.275595	0.20413	0.0291152	0.749587
	1.2278	0.182694	0.454022	0.713535	0.008629	0.0086251	0.0038037
	0.840334	0.183897	0.262656	0.94912	0.960139	0.0476569	0.0768453
	0.083001	0.050917	0.532923	0.691825	0.201258	0.0998988	0.0745563
	1.07331	0.001429	0.559176	0.300094	0.000258	0.117413	0.0097036
	0.68955	0.276507	0.770076	0.756103	0.10451	0.281693	0.289063
	0.460887	0.058508	0.47249	0.00251958	0.553114	0.300303	0.136644
	0.164632	1.15498	0.538208	0.800166	1.43984	0.197103	0.0652353
	1.31717	0.063083	0.844546	0.635677	1.62512	0.0488584	0.147539
	0.86367	0.28045	0.316514	0.816614	0.058953	0.0054623	0.008882
	0.830996	0.002293	0.868039	0.242528	0.036091	0.19616	0.726249
	0.655796	0.004415	0.572679	0.401862	0.025326	0.365966	0.176637
	0.052903	0.007247	0.466841	0.0223492	0.152201	0.153774	0.0202638
	0.266379	0.151144	0.010025	1.23393	0.006687	0.0096479	0.251342
	1.6133	0.348021	0.735842	0.972607	0.064298	0.0492303	0.01316
	0.850909	0.000714	1.4589	0.710481	0.037191	0.008696	0.0118282
	0.734058	0.12928	1.86164	0.495312	0.004445	0.141531	5.15e-06
	0.709938	0.043067	0.789997	0.0363558	0.204115	0.156966	0.0144969
	0.548969	0.199707	0.896534	0.3365	0.291078	0.0114983	0.361187
	0.792253	0.049106	0.842149	0.792728	0.423647	0.404506	0.028069
	1.27506	0.006281	0.192815	0.664144	0.21368	0.0152545	0.480828
	0.706325	0.452177	0.637991	0.0534987	0.210564	0.0752104	0.321646
	1.0536	0.131499	1	0.129148	0.037248	0.013386	0.0348116
	0.612291	0.170387	0.948727	0.0550408	0.056741	0.001888	0.152539
	0.74948	0.217162	0.744639	0.0524848	0.219532	0.619097	0.0312884
	0.807849	0.017	1.15386	1.37326	0.294976	0.342539	0.145386
	1.87768	0.070175	0.171567	0.446027	0.002363	0.0014247	0.193221
	0.608972	0.281898	0.809374	0.290572	0.435761	0.0319484	0.14612
	0.453089	0.043988	0.741134	0.295733	0.109301	0.025019	1.431
	0.031397	0.446425	0.485787	1.03983	0.942128	0.283309	0.129776
	0.491373	0.135392	0.779639	0.393637	0.21458	0.140314	0.17914
	0.763405	0.022093	0.714263	0.204541	0.193477	0.0019169	0.109411
	0.363507	0.293547	0.342776	0.490996	0.271343	0.0680108	0.460704
	0.332308	0.205162	0.142547	0.122218	0.068502	0.0439423	0.0796746
	0.385766	0.001021	0.001983	0.513009	0.372436	0.0342207	0.22082
	1.43716	0.094565	1.02285	0.886495	0.070993	0.126747	0.158955
	0.948607	0.003075	0.601644	0.211026	0.424884	0.358341	0.18789
	0.730017	0.017743	0.051976	0.59276	0.784205	0.11846	0.645591
	0.416766	0.049183	0.395372	0.736195	0.606122	0.347561	0.45637
	0.268102	0.094505	0.378786	1.15013	0.590791	0.687426	0.592164
	1.8014	0.089596	0.235769	0.850896	0.261988	0.0050105	0.221231
	0.99559	0.037947	0.575151	0.30154	0.240906	0.0749232	0.340219
	0.495094	2.73e-05	0.373614	0.743663	0.371112	0.511143	0.0659858
	0.366242	0.035308	0.477883	0.626516	0.123291	0.160449	0.520174
	0.978236	0.032073	1.26485	0.660116	0.001892	0.0235103	0.325132
	0.248472	0.018842	0.720672	0.177679	0.18076	0.159574	0.42807
	0.186382	0.000351	0.511434	0.507943	0.003305	1.93829	0.214301
	0.873938	0.524788	0.30458	0.510892	0.440727	0.136383	0.888533
	0.147179	0.064342	0.174498	0.247473	0.085183	0.0178065	0.183753
	0.580514	0.011399	0.265928	0.443569	0.634654	0.0347103	0.198473
	1.10037	0.002892	1.49135	0.487845	0.065273	0.0065552	0.933399
	0.343428	0.252604	0.003907	0.0976901	0.067342	0.587405	0.0097513
	0.470377	0.472337	0.923476	0.00752382	0.199737	0.0668092	0.538057
	0.65217	0.124269	1.23402	0.0371597	0.032476	7.61e-05	0.0278344
	0.103404	0.014871	0.352056	0.645834	0.013759	0.480224	0.023174
	0.281351	0.030292	0.42598	0.209968	0.423362	0.0799043	0.530703
	1.27319	0.231433	1.09032	0.32444	0.067156	0.909949	0.230611
	0.281329	0.183075	0.746717	0.00523592	0.747286	0.0306091	0.10613
	1.33031	0.013053	0.830417	0.143767	0.029795	0.0222991	0.0120224
	0.747413	0.032547	0.688152	0.399377	0.777766	0.00079	0.36661
	0.680652	0.049887	0.453509	0.583519	0.06739	0.0047965	0.208367
	0.463522	0.030944	0.609948	0.144094	0.255352	0.274323	0.215692
	0.591053	0.423868	0.160548	0.00535796	0.309748	0.293343	0.411604
	0.441943	0.274746	1.04576	0.147217	0.006311	0.155162	0.143265
	0.625721	0.145632	0.742755	0.0947822	0.013334	0.0081919	0.764556
	0.973585	0.21634	0.1512	0.851664	0.179721	0.127733	0.531651
	0.03993	0.320491	0.060814	0.594792	0.222932	0.595383	0.772395
	0.390018	0.116059	1.08297	0.535145	0.057991	0.135289	0.438699
	0.386843	3.42141	0.577703	1.38214	0.059439	0.166128	0.0249221
	0.832002	0.020201	0.43194	0.733816	0.052957	0.023867	0.109948
	1.26797	0.777359	1.37561	1.12082	0.007569	0.189034	0.23212
	0.797002	0.54814	0.715921	0.357946	0.065718	0.068974	0.570607
	1.08177	0.448185	0.789469	0.0852029	0.001228	0.551416	0.242131
	1.03866	0.000919	0.466649	0.587972	1.25004	0.176666	0.0381087
	0.479283	0.097926	0.05815	0.806832	0.035643	0.899454	0.0425926
	0.320757	0.009456	0.147207	0.771358	0.172302	0.0636184	0.187397
	0.754032	0.270605	0.40091	0.28356	0.023059	0.110326	0.666066
	1.01985	0.156991	0.585016	0.773573	0.245237	0.0086509	0.207894
	0.924764	0.613036	0.736721	0.189979	0.236479	0.27339	0.255367
	1.39978	0.272582	1.26788	0.955303	0.201168	0.025658	0.0883182
	0.258489	0.320517	0.836654	0.437242	0.173599	0.112636	0.129873
	0.303127	0.002111	1.0645	0.470827	0.217557	0.0999785	0.598969
	0.679698	0.303175	0.39718	0.225511	0.168066	0.112786	0.145699
	0.332608	0.11307	1.47939	0.199195	0.158659	0.232578	0.0063736
	0.17867	0.045437	0.077642	0.380566	0.111932	0.0157126	0.386782
	0.869246	0.13821	0.004276	0.306452	0.683243	0.159878	1.32495
	0.060357	0.022052	0.105109	1.05739	0.414961	0.333112	0.0013143
	0.453341	0.001403	0.977205	0.598699	0.009615	0.0387908	0.0355624
	0.714338	0.048567	1.01943	0.407218	0.065719	1.04114	0.54736
	0.800365	0.070444	0.012101	0.944561	0.163443	0.053567	0.947027
	0.406376	0.031622	0.235264	0.776129	0.073053	0.0027579	0.143443
	1.19502	0.004476	0.69506	0.725891	0.166393	0.235743	0.179039
	0.672008	0.0037	0.921776	1.11328	0.02292	0.0083648	0.0219797
	0.787955	0.016629	0.039318	0.878482	0.052354	0.0845567	0.394419
	1.18614	0.265459	0.753243	1.24826	0.250926	0.129936	0.0267487
	0.117567	0.01793	0.457271	0.674494	0.087923	0.0126987	0.0045959
	0.60366	0.912936	0.887207	0.396455	0.167437	0.252789	0.0059436
	0.201005	0.071704	0.251444	0.146794	0.154235	0.0560542	0.145403
	0.162239	0.221236	0.195287	0.630976	0.390681	0.0343315	0.114083
	0.365261	0.022559	0.264061	0.191213	0.699469	0.0561772	0.221027
	0.478223	0.179896	0.341899	0.717379	0.012197	0.0924398	0.0142957
	1.00279	0.062145	1.34799	0.544461	0.085915	0.243225	0.329544
	0.686647	0.02157	0.477838	0.871824	0.096267	0.217374	0.200433
	0.618155	0.727443	0.336372	0.845487	0	0.0125405	0.229668
	0.395128	0.554319	0.642623	0.445958	0.064608	0.0063312	0.121739
	1.12425	0.108379	0.020323	0.758411	0.23459	0.214845	0.0142387
	0.318157	0.228912	0.266552	1.19959	0.96267	0.167924	0.043253
	0.538536	0.265368	1.43234	0.452084	0.432497	0.0436377	0.430782
	0.17812	0.544437	0.532463	0.375609	0.281986	0.204725	0.0671946
	0.455701	0.020211	0.21694	0.905609	0.095917	0.135406	0.0016555
	0.422532	0.876943	1.03779	0.17866	0.332896	4.33e-05	0.0606309
	0.41	0.001941	0.320994	0.217778	0.089123	0.0147178	0.523733
	0.654058	0.040829	0.514827	0.39126	0.151939	0.0181419	0.228809
	0.104782	0.00352	0.690675	0.0207723	0.087342	0.0423281	0.0416382
	0.730381	0.064333	0.009283	0.748826	0.205022	0.0789026	0.137371
	1.14582	0.128473	1.26308	1.25424	1.27029	0.0094312	0.399171
	1.58703	0.017223	0.410724	0.0692216	0.0391	0.819107	0.408243
	0.841501	0.387279	0.228719	0.0645326	0.003608	0.154553	0.158342
	0.156011	0.077473	0.716552	0.360972	0.367189	0.0101879	0.0018349
	0.638273	0.064972	0.738824	0.563304	0.061776	0.0024948	0.0503744
	0.74397	0.128917	0.000795	0.105855	0.428513	0.175055	0.408798
	0.948431	0.022743	0.549147	0.605112	0.010336	0.382024	0.0733441
	1.07267	0.020263	0.09461	0.464664	0.226528	0.009636	0.0877358
	0.822033	0.073481	0.093806	0.704474	0.268676	0.0707892	0.131783
	0.116111	0.243166	0.223058	0.68625	0.005354	0.0909561	0.0499318
	0.70759	0.027965	0.390524	0.979029	0.27268	0.13684	0.0022308
	0.330812	0.037665	0.903726	0.311759	0.172618	0.121328	0.0373467
	0.514622	1.06681	0.867411	0.0162192	0.16119	0.001859	0.110343
	0.226372	0.034272	0.487555	0.52598	0.079049	0.0478434	0.204263
	0.297936	0.011175	0.535371	0.276045	0.015209	1.03132	0.387909
	0.802756	0.242556	0.800724	0.211815	0.826375	0.232478	0.384747
	0.841392	5.24e-05	0.595416	5.23e-05	0.000446	0.0493581	0.0316239
	0.422492	0.032148	0.338785	0.0885806	0.064343	0.001293	0.0049873
	0.523659	0.083673	0.636155	0.0463627	0.982873	8.57e-05	0.395983
	0.069122	0.056071	0.619929	0.457508	0.067036	0.0329727	0.0400604
	1.21132	0.013194	0.640214	0.0520171	0.078217	0.223698	0.0333638
	0.589778	0.253281	0.440361	0.0841627	0.212763	0.0221126	0.0139781
	0.738613	0.007109	0.141826	0.0425444	2.598	0.0406773	0.229106
	0.790997	0.003207	0.256107	0.264993	0.346926	0.208087	0.278641
	0.816421	0.070343	0.419631	0.690578	0.006063	0.0547231	0.308884
	0.618942	0.104429	0.336529	0.150226	0.304334	0.328113	0.0074019
	0.661656	0.034165	0.580839	0.856861	0.073661	0.0103523	0.0145814
	0.61356	0.230133	0.994095	0.267271	0.130743	0.311089	0.216887
	0.921487	0.265703	0.889467	0.541775	0.107626	0.0604457	0.0869097
	0.638218	1.59406	0.335841	0.404196	0.332626	0.0028933	0.107954
	0.867978	0.028642	0.550638	0.72673	0.014778	0.0331587	0.0128126
	0.508477	0.310575	0.48003	0.159705	0.090224	0.252439	0
	0.46573	0.017098	0.881724	0.213074	0.013732	0.0825843	0.0324106
	0.597065	0.11998	0.619764	0.550788	0.006333	0.862383	0.0166247
	0.369698	0.020097	0.816831	0.327677	0.013913	0	0.329499
	0.409221	0.071199	0.73778	0.581515	0.020237	0.0818964	0.0134532
	0.44446	0.28172	0.355848	1.24235	0.493824	0.0050287	0.217154
	0.997826	0.275825	0.737456	1.53082	0.250127	0	0.129946
	0.466199	0.002548	0.410456	0.0734577	0.09191	0.0040557	0.071398
	0.224211	0.027119	1.10585	0.074892	0.07226	0.106304	0.0220125
	0.565003	0.003295	0.670868	0.609678	0.532047	0.023744	0.236436
	0.574762	0.004603	0.197947	0.254059	0.007972	0.0719243	0
	0.225728	0.026503	0.154034	1.67907	0.324889	0.0070991	0.0081576
	0	0.218717	0.209061	0.00626669	0.025589	0.0115593	0.0433446
	1.14286	0.373178	0.868522	0.168037	0.181943	0.0719594	0.201991
	0.395935	0.454992	0.840816	0.486653	0.129857	0.000272	0.177827
	0.617615	0.202278	0.01047	1.13982	0.489229	0.0643871	0.0848321
	0.719046	0.249271	0.346736	0.00236893	0.001087	0.318538	0.247859
	1.02335	0.155621	0.458968	0.879709	0.021597	0.0502774	0.0348954
	0.551937	0.020372	0.944605	0.978967	0.125744	0.34527	0.0128359
	0.853475	0.296453	1.09076	0.137564	0.19308	0.0496296	0.19817
	0.893738	0.234592	0.647612	0.35338	0.054898	0.380635	0.0312589
	1.07431	0.290876	0.946803	0.373113	0.223338	0.101214	0.0164809
	0.716971	0.029208	0.610147	0.163243	0.096084	0.00701	0.114916
	0.362235	0.247872	0.471079	0.0582301	0.069112	0.0185513	0.0011751
	0.693963	0.102171	0.558274	0.00575309	0.188947	0.286979	0.24769
	0.319751	0.02179	0.082154	0.814769	0.52953	1.88e-05	0.230546
	1.91777	0.00083	0.593881	0.102437	0.001538	0.0094863	5.65e-05
	0.568082	0.008889	0.142084	0.0739487	0.259691	0.0016999	0.240816
	0.065647	0.70369	1.08685	0.450545	0.38748	0.110805	0.0049738
	0.577624	0.03191	0.504172	0.131244	0.230035	0.0039252	0.0062799
	0.693029	0.147401	0.432943	0.494947	0.141958	0.114677	0.0849985
	0.570953	0.018238	0.533452	0.14694	0.260769	0.0130992	0.273889
	0.226414	0.035269	0.728183	0.378	0.107618	0.206012	0.0590865
	0.758882	1.4926	0.526309	0.462164	0.56627	0.105946	0.0276023
	0.617917	0.04808	0.414941	0.667911	0.026807	0.0113389	0.834274
	0.227782	0.079346	1.22695	0.478896	0.181846	0.032371	0.23023
	0.222419	0.198325	0.422747	1.04755	0.024356	0	0.0681334
	0.92639	0.163133	0.01716	0.618773	0.116811	0.0935231	0.0230785
	0.288796	0.023555	0.822615	0.0310994	0.021577	0.130977	0.171142
	0.973238	0.213642	0.646236	0.614146	0.119917	0.0025467	0.0228689
	0.252513	0.035019	0.861197	0.711426	0.011504	0.031072	0.147921
	0.564336	0.323059	0.019641	0.476532	0.045623	0.023997	0.152335
	0.184339	0.876394	0.968137	0.491544	0.088676	0.0516385	0.14107
	0.892171	0.066088	0.27267	0.0618938	0.195056	0	0.672038
	0.846193	0.281975	1.00031	0.000107	1.52005	0.413543	0.49448
	0.443732	0.074063	0.721517	0.127438	0.356426	0.0215556	0.0540355
	0.650144	0.022866	0.403233	0.276881	0.664269	0.392359	0.002769
	0.037498	0.024136	0.125949	0.626994	0.001415	0.0046033	0.0158641
	0.200445	0.047193	0.628559	0.297186	0.094351	0.190275	0.104327
	0.242092	0.155661	0.809037	0.0681907	0.032222	0.139267	0.822398
	0.151218	0.289663	0.118623	0.661161	0.379745	0.198134	0.475058
	0.674696	0.158747	1.38357	0.890348	0.547221	0.0140624	0.704225
	0.792764	0.039132	0.428367	0.018626	0.862557	0.0024661	0.0202747
	0.249724	0.385458	0.820138	0.212563	0.369219	0.696474	0.489551
	0.561346	0.016209	0.009701	0.670138	0.18891	0.000533	0.143418
	0.994011	0.08542	0.521294	0.861392	0.152885	0.474903	1.08078
	0.182762	0.015829	0.989807	1.21247	0.289194	0.0371354	0.413654
	0.488649	0.333605	0.094874	0.409166	0.086558	0.0679044	0.366302
	0.678908	0.008054	1.19213	0.220397	0.099493	0.326724	0.107171
	0.40684	0.214877	0.374205	0.0506216	0.307724	0.12765	0.520045
	0.53208	0.042982	0.879192	0.0576695	0.15847	0.195011	0.031513
	0.597828	0.002232	0.22	0.451563	0.017414	0.000255	0.0799554
	0.502144	0.133254	0.373699	0.695774	0.15289	0.121939	0.532435
	0.314928	0.194132	0.80797	0.254419	0.338413	0.677976	0.0175869
	0.700305	0.126398	0.070276	1.00099	0.123077	0.0734867	0.0377616
	0.450253	0.122749	0.681589	0.573124	0.092285	0.0133233	0.180282
	0.642768	0.008921	0.083411	0.226147	0.109482	0.12632	0.381516
	0.936737	0.018005	0.228369	0.0269295	0.190405	0.0129629	0.508026
	0.338125	0.221817	1.11685	0.0146639	0.002119	0.143346	0.0017436
	0.708303	0.123092	0.758192	0.611907	0.158344	1.03845	0.0290995
	0.333705	0.004721	0.724402	0.10124	0.365252	0.0619846	0.0441782
	0.899212	0.30506	0.57013	0.214148	0.418672	0.0848047	0.430876
	1.21514	0.039763	0.126286	0.62452	0.030755	0.0917807	0.0630687
	0.154894	0.016078	0.691858	0.0801284	0.440364	0.988153	0.347253
	1.45913	0.005969	0.564339	0.347345	0.020075	0.186688	0.883988
	0.348634	0.016163	0.4407	0.933563	0.484277	0.0187316	0.166063
	0.025347	0.102818	0.608005	0.0476951	0.306331	0.0395317	0.844387
	0.662458	0.069628	0.855224	0.119517	0.677016	0.0271372	0.0132094
	0.644931	0.076575	0.026677	0.847577	0.002722	0.0035906	0
	0.881674	0.082569	0.222257	0.351971	0.765342	0.0292987	0.0046052
	0.382128	0.008558	0.585039	0.0407589	0.003077	0.0095724	0.046546
	0.89577	6.44e-05	0.196902	1.53208	0.062945	0.185899	0.0865321
	1.1008	0.529399	0.787946	0.0572049	0.078404	0.0027482	0.368586
	0.761895	0.334527	0.461038	0.9132	0.3706	0.025735	0.176965
	0.556867	0.112316	0.038361	0.916676	0.003831	0.0046369	0.119489
	1.38685	0.083122	0.330009	0.382976	0.007918	0.0074236	0.754496
	0.663944	0.073977	0.403231	0.654004	0.018756	0.147247	0.0054536
	0.471875	0.071561	1.2175	0.262745	0.013599	0.0636911	0.114266
	0.606038	0.172609	0.711662	0.713668	0.362251	0.144594	0.0220791
	0.661394	1.32388	0.23379	0.00634715	0.055408	0.30723	0.258268
	0.370511	0.131136	0.73839	0.135173	0.085049	0.0315299	0.027832
	0.936962	0.041907	0.645001	0.174013	0.806969	0.0240497	0.0117434
	0.085685	0.004192	0.753614	0.331454	0.099769	0.0087096	0.23096
	0.926325	0.019471	0.315557	0.446447	0.57468	0.386367	0.162883
	0.7384	0.467623	1.2174	0.465362	0.231674	0.0713203	0.0295973
	0.757785	0.005253	0.7485	0.108019	0.390579	0.0024866	0.479615
	0.749328	0.352468	0.564794	0.0137345	0.025668	0.31111	0.615601
	0.472383	0.075268	0.836898	0.0384977	0.186276	0.0071175	0.377854
	0.858653	0.370411	0.471477	0.100289	0.381386	0.179621	0.388052
	0.18177	0.794842	0.579565	0.926691	1.26315	0.0632202	0.0518426
	0.172844	0.043633	0.814642	0.67773	1.68374	0.0565817	0.387717
	0.339514	0.064249	1.23047	0.375747	0.575307	0.0169284	0.497097
	0.096572	0.066162	0.174493	0.545461	0.31618	0.0853797	0.131927
	0.078369	0.065869	0.570736	0.179091	0.018285	0.105984	0.542295
	0.281543	0.028477	0.506475	1.33165	0.039981	0.333539	0.479039
	0.843417	0.01681	1.03004	0.752078	0.063871	0.008123	0.123991
	0.347398	0.391573	0.904727	0.805118	0.010349	0.0048414	0.457785
	0.451969	0.03035	0.53361	0.13142	0.011172	0.0111219	0.141076
	0.416013	0.456191	0.904813	0.751044	0.117887	0.0933684	0.026392
	0.320618	0.218699	0.211189	0.181343	0.094412	0.0074662	0.685599
	0.464506	0.024389	0.341643	0.116246	0.410588	0.003504	0.706708
	0.41305	0.190499	0.25195	0.0231425	0.060139	0.293597	0.256266
	0.047542	0.060332	1.74243	0.665096	1.1064	0.25335	0.362438
	0.703125	0.01502	0.158723	0.281067	0.079219	0.0135034	0.896878
	0.387915	0.155419	0.438229	0.767904	0.021197	0.0162279	0.536722
	0.862921	0.070731	0.296638	0.00131929	0.359163	0.0628972	0.333665
	0.507159	0.102657	1.11593	0.017675	0.294543	0.0615131	0.198637
	1.14088	0.18236	0.379887	0.0378539	0.005049	0.0081513	0.0202045
	1.19547	0.249058	0.103935	0.983786	0.147647	0.252933	0.144587
	5.95e-05	0.309964	0.448574	0.940261	0.242727	1.84e-05	0.154505
	0.326517	0.143688	1.11012	0.0078664	0.001103	0.0173908	0.566884
	1.01039	0.463349	1.03362	0.0236377	0.193446	0.0395955	0.421213
	0.381055	0.017891	0.356701	0.337265	0.088399	0.0764582	0.424668
	0.653748	0.430281	0.085828	0.0098906	0.00423	0.136064	0.0793504
	0.699058	0.257931	0.487007	0.48496	0.013185	0.676045	0.0768656
	0.278606	0.692917	0.023697	1.2477	0.110351	0.12267	0.727562
	1.04196	0.226846	0.420161	0.697514	0.002399	0.073356	0.0589081
	0.29439	3.39e-05	0.685601	0.0284199	0.326491	0.0951583	0.77819
	0.620743	0.013233	1.22748	0.0131938	0.961	0.001652	0.481499
	0.612421	0.408709	0.520098	0.742338	0.087887	0.075639	0.355985
	0.89406	0.078648	0.07244	0.707624	0.368779	0.355751	0.222811
	0.271292	0.156826	0.425834	0.763642	0.217286	0.155689	0.0583638
	0.837361	0.091428	0.731085	0.041612	0.084122	0.226775	0.342359
	1.0334	0.008892	0.753974	0.0708073	0.041697	0.309703	0.100394
	0.823827	0.021188	0.055009	0.868994	0.178219	0.0080633	0.230885
	0.429161	0.230941	0.927383	0.650028	0.313643	0.183215	0.489544
	0.750248	0.085856	0.103082	0.218671	0.070881	0.0048114	0.120602
	0.504635	1.01091	1.26259	0.184756	0.016482	0.0167897	0.0269563
	1.40119	0.120485	5.98e-05	0.417726	0.296876	0.288854	0.402212
	0.75812	0.105915	0.219428	0.990453	0.285943	0.02734	0.0196305
	0.645073	0.514285	0.409492	0	0.264364	0.239896	0.102147
	0.636834	0.034585	0.401114	7.33e-05	0.165721	0.0196765	0.0298973
	0.651556	0.168458	1.09857	0.57654	0.08205	0.325303	0.0301999
	1.22017	0.300919	0.485571	0.635861	0.153639	0.0855006	0.0729003
	0.484538	0.012308	0.178703	0.028448	0.022678	0.132716	0.0577824
	0.572991	0.091108	1.30152	0.929513	0.313434	0.0761773	0.108186
	0.692674	0.183836	0.618709	0.929743	0.137108	0.272089	0.0864896
	0.477765	0.013653	0.781934	1.15742	0.542417	0.0728887	0.0266371
	0.332485	0.153983	0.07793	0.442136	0.007681	0.0190788	0.583413
	0.426145	0.108433	0.000193	1.6183	0.008594	0.0181714	0.233871
	0.475379	0.044897	0.676623	0.34149	0.503157	0.191598	0.0122234
	1.14255	0.075699	1.0247	0.820333	0.254702	0.0509627	0.299598
	0.526253	0.040614	0.29776	0.587907	0.010792	0.0079531	0.0733866
	1.35322	0.191312	0.218714	0.530439	0.741851	0.133849	0
	0.71319	0.052712	0.090362	0	0.038204	0.0650557	0.441438
	0.5522	0.241773	0.368791	0.637559	0.018207	0.267916	0.0576433
	1.0411	0.032499	0.931757	0.425728	0.077838	0.140172	0.106955
	0.885569	0.293104	0.472179	0.0308767	0.234106	0.020609	0.103055
	1.35383	0.334568	0.671373	0.182254	0.005539	0.000877	0.0835943
	0.904141	0.109151	0.471079	0.206773	0.241317	0.140607	0.0212818
	0.273309	0.092974	0.516282	4.4e-05	0.101073	0.0018717	0.119667
	0.684714	0.002052	0.783224	0.212547	0.139829	0.205488	0.006318
	0.590014	0.012273	1.1442	0.492394	0.164919	0.057279	0.385595
	1.23131	0.010097	0.183239	0.654249	0.044104	0.0526181	0.0028451
	0.836832	0.108241	0.510992	0.778147	0.204159	0.0338141	0.0363999
	1.00398	0.098107	0.539228	0.113101	0.006397	0.124105	0.259427
	0.618901	0.012424	0.933663	0.703892	0.169541	0.170261	0.190062
	0.589855	0.018315	0.46346	0.77715	0.173622	0.0818763	0.0240495
	0.5757	0.007291	0.448675	0.0982525	0.000296	0.0193	0.399008
	0.809447	0.199467	0.693622	0.164792	0.025961	0.000505	0.0376825
	0.582933	0.012969	0.710831	0.390716	0.230553	1.055	0.013451
	1.20312	0.045157	0.942256	1.03721	0.00593	0	0.103937
	0.693253	0.095677	0.754571	0.13332	0.008504	0.061538	0.290685
	0.006847	0.205296	0.440861	0.178221	0.058143	0.0300989	0.575498
	0.602186	0.136688	0.868155	0.485971	0.581312	0.0472358	0.918557
	0.697311	0.026152	0.787366	2.19292	0.114751	0.510805	0.0733972
	0.698691	0.005694	0.480092	0.685682	0.781083	0.157331	0.246574
	0.535071	0.000248	0.631986	0.0627655	0.045898	0.110956	0.0857155
	0.01935	0.192233	0.236416	0.0490759	0.18991	0.0993452	0.0094698
	0.414372	0.124236	0.472438	0.0898396	0.284944	0.0070005	0.104883
	0.540923	0.023646	1.1621	0.936535	0.107484	0.0072143	0.0945399
	0.792123	0.124828	1.02503	0.932933	0.004831	0.0228513	0.188855
	1.00436	0.214261	0.986031	0.204642	0.010697	0.199926	0.0118078
	0.08579	0.008097	0.895058	0.554264	0.037837	0.324503	0.0295686
	0.418709	0.311152	1.20204	0.679499	0.17876	0.0500827	0.0193983
	0.06879	0.224389	0.035745	0.516209	0.465005	0.151947	0.10822
	0.973283	0.056638	0.64668	0.0369229	0.138971	0.0136129	0.351478
	0.408788	0.100202	0.965185	0.493379	0.026504	0.0117938	0.157283
	0.261945	0.046358	0.04151	0.180115	0.306597	0.125916	0.0194275
	0.34602	0.004874	0.521506	0.40572	0.177762	0.135234	0.223918
	0.500793	0.228422	0.875528	0.166098	0.028512	0.011088	0.277714
	1.02195	1.95861	1.57204	0.337608	0.39004	0.000929	0.089112
	0.411662	0.058074	0.026698	0.06334	0.18116	0.0223658	0.485999
	0.491337	0.017542	0.502263	0.564105	0.117738	0.065151	9.15e-05
	0.445922	0.128777	0.423209	1.06299	0.003428	0.411685	0.084509
	0.736973	0.008604	0.545755	0.0220926	0.036881	0.0870643	1.08002
	0.202944	0.404018	0.465682	0.785295	0.019714	0.0449268	1.09344
	0.229275	0.059314	1.1375	0.0451469	0.126512	0.113744	0.177053
	0.767975	0.236698	0.724172	0.0622704	0.049545	0.169428	0.0395815
	1.13452	0.234385	0.17031	0.68128	0.267954	0.52025	0.261916
	0.186791	0.101102	1.02311	0.0423663	0.699562	0.0041307	0.0380295
	0.291538	0.180561	0.718994	0.188377	0.051214	0.123479	0.598094
	0.627023	0.300888	0.103855	0.0204054	0.007393	0.039299	0.225371
	0.50711	0.211564	0.135715	0.0570484	0.357386	0.0081935	0.272663
	0.400782	0.262994	0.094403	1.49776	0.089774	0.191859	0.0610696
	0.456763	0.043361	0.074236	0.439541	0.128692	0.0301035	0.201681
	0.002584	0.002261	0.200259	0.959829	0.002547	0.197364	0.0037863
	0.996294	0.196286	0.364799	7.43e-05	0.173369	0.0303317	0.160922
	0.830919	0.013923	0.714888	0.932608	0.342812	0.41693	0.123485
	0.420484	0.057159	0.544982	0.123321	0.030093	0.0046342	0.289717
	0.410547	0.009736	1.3682	0.648719	0.073867	0.112925	0.496101
	0.56024	0.189627	0.787118	0.451505	0.004637	0.0282597	0.0540947
	0.273361	0.047463	0.655941	0.783066	0.525942	0.0075093	0.0929664
	0.807155	0.106397	0.832428	0.584995	0.112655	0.0863383	0.368749
	0.759006	0.009307	0.480776	0.0474476	0.229106	0.419047	0.0738468
	0.920187	0.023768	0.951811	0.185456	0.107191	0.19701	0.0212888
	0.722504	0.393327	0.836715	1.0825	0.0068	0.330501	0.113847
	0.071327	0.04723	0.90104	0.226397	1.02545	0.413435	0.0031093
	0.643443	0.394963	0.861082	0.581934	0.120821	0.486647	0.377266
	0.803825	0.005409	0.748322	0.653763	0.080467	0.0286744	0.0222515
	1.07233	0.034308	0.703441	7.11e-05	0.00128	0.147279	0.0113262
	0.825402	0.119509	0.3109	0.923302	0.09558	0.121771	0.0562014
	0.025326	1.61705	1.82195	0.000232	0.018822	0.0201917	0.384841
	0.494247	0.007987	0.051617	0.138008	0.066962	0.0543698	0.0692831
	0.005791	0.17337	0.173137	0.0221565	0.615306	0.007216	0.363827
	0.665435	0.058306	0.832318	0.0683565	0.537282	0.17289	1.51269
	1.01095	0.127477	0.784676	0.0774026	0.355338	0.0680015	0.0084348
	0.461097	0.002844	0.560427	0.107721	0.043293	0.696854	0.27295
	0.331633	0.139323	0.897085	0.0559848	0.021753	0.0506296	0.0812355
	0.678779	0.356823	0.508357	1.40972	0.003944	0.077475	0.11175
	0.926116	0.227533	0.28483	0.891428	0.03879	0.0364341	0.0048002
	0.273924	0.345288	1.80298	0.576438	0.447265	0.094233	0.0224871
	1.10122	0.063384	1.23202	1.14602	0.06049	0.217847	0.414606
	0.947665	0.033593	0.691362	0.109366	0.157753	0.0039964	0.309484
	0.181229	0.301588	0.233461	0.526116	0.057778	0.256483	0.325743
	0.231502	0.60139	0.489044	0.0140342	0.098376	0.0163931	0.501284
	0.548314	0.279905	0.403972	0.252041	0.332586	0.0238759	0.0416937
	1.34943	0.007889	1.23682	0.539277	0.018797	0.177563	0.113554
	1.02572	0.036795	1.16601	0.118835	0.122673	0.345962	0.0921406
	0.358618	0.000521	1.30771	0.397392	0.493911	0	0.148905
	0.387719	0.064182	0.874853	0.516114	0.492824	0.0424354	0.0060126
	0.60462	0.15547	0.684161	0.129142	0.163571	0.0985208	0.0272047
	0.897979	0.010343	0.043901	0.16682	1.43291	0.166912	0.0797368
	0.797851	0.070829	0.699156	0.655086	0.100154	0.227119	0.257367
	0.211238	0.027483	0.73717	0.447145	0.150975	1.46424	0.0573399
	0.350545	0.134697	0.560628	0.142235	0.501606	0.0521986	0.190198
	0.92773	0.292057	1.1159	0.000187	0.00811	0.0265125	0.564126
	0.075083	0.359022	0.571975	0.653383	0.029307	0.0721821	0.118318
	0.708753	0.016926	0.834555	0.319285	0.312969	0.0239875	0.539805
	0.337679	0.017223	0.544734	0.017263	0.001802	0.246281	0.146132
	0.25429	0.252035	0.572229	0.636495	0.00471	0.0606007	0.0123759
	0.577174	0.084516	0.235277	0.389892	0.162726	0.0164544	0.0024455
	0.39141	0.008051	0.020924	0.188859	0.032028	0.0258353	0.0381151
	0.93438	0.001789	0.250429	0.673318	0.04938	0.028962	0.394655
	0.762423	0.049218	0.896809	0.0484471	0.282248	0.0287129	0.669851
	0.630992	0.102062	0.724967	0.352135	0.091492	0.055536	0.392143
	0.785304	0.070051	0.080528	0.30455	0.100644	0.337475	0.306504
	0.666131	0.146759	0.77886	0.843759	0.020976	0.0124221	0.407744
	1.47008	0.288692	0.609925	0.158993	0.011826	0.391002	0.0302753
	1.23712	0.057346	0.30721	0.0897467	0.494439	0.0298613	0.642485
	0.001127	0.002225	0.831411	0.88714	0.046882	0.116142	0.367883
	0.663529	0.02027	1.11275	0.137184	0.252784	0.140326	0.0866046
	1.32084	0.083739	0.744143	0.138551	0.159141	0.135726	0.246767
	0.612274	0.489601	0.723879	0.202798	0.014828	0.0131725	0.56396
	1.23754	0.94681	0.277603	0.269794	0.757933	0.0774561	0.213421
	0.273548	0.128963	0.55809	0.706387	0.171129	0.119104	0.510148
	0.326797	0.029739	0.683128	0.195589	0.035833	0.278178	0.14203
	0.715058	0.043402	0.387271	0.245451	0.002261	0.245069	0.355115
	0.434299	0.086134	0.843689	0.343996	0.09973	0.0079481	0.743312
	1.16635	0.095146	1.37504	0.210526	0.004043	0.196642	0.0043426
	0.353016	0.003339	0.09295	0.192856	0.139027	0.300665	0.377103
	0.994997	0.025175	0.262721	1.44995	0.380927	0.0725204	0.119748
	0.329228	0.300909	0.175875	0.239773	0.219685	0.0014163	0.0246058
	0.872133	0.063709	0.524419	0.482249	0.189735	0.398933	0.0067672
	0.631839	0.226707	2.40955	0.0128885	0.002208	0.173873	0.000142
	0.014355	0.016226	0.003238	0.783589	0.042747	0.0066101	0.0350452
	0.13341	0.025281	1.21565	0.290447	0.128462	0.0212818	0.0132633
	0.026403	0.224249	1.50859	0.0197687	0.841557	0.16681	0.026501
	0.497828	0.025649	0.518866	0.450355	0.225105	0.0663388	1.12164
	0.007524	0.213759	0.574165	0.298285	0.631305	0.112361	0.130686
	0.956063	0.081632	0.366589	0.00357781	0.075872	0.0171046	0.307596
	0.238055	7.61e-05	0.676651	0.438974	0.163777	0.108709	0.175469
	0.265265	0.034226	0.531142	0.649389	0.211733	0.0017539	0.18095
	0.642754	0.406886	0.364332	0.451853	0.275045	0.0181959	0.0175617
	0.470713	0.243046	0.663177	0.698178	0.005904	0.141273	0.436157
	0.706584	0.053541	0.035592	0.404526	0.006309	0.0778966	0.0442799
	0.493811	0.076047	0.796652	0.0478116	0.135246	0.000269	0.479629
	0.91361	0.028243	0.432338	0.424421	0.151298	0.377071	0.379478
	0.169978	0.04534	0.705578	0.850602	0.155732	0.0965746	0.0521789
	0.259553	0.528515	0.90856	0.0896615	0.041989	0.0169664	0.0153955
	0.787664	0.023386	0.605897	0.736958	0.274058	0.0260799	0.0906248
	0.594226	0.038003	0.026211	0.395767	0.0874	0.642234	0.321496
	0.066988	0.343978	0.03002	0.693656	0.385196	0.200844	0.144212
	0.60948	0.013377	0.040328	1.46919	0.019342	0.829471	0.104786
	1.06421	0.278815	0.770047	0.610896	0.096753	0.0751653	0.69337
	0.496247	0.000146	0.47882	0.333704	0.247743	1.3103	0.355366
	0.931712	0.236595	0.78431	0.740529	0.699368	0.036343	0.117764
	0.906965	0.061877	0.080805	0.206715	0.117556	0.57829	0.138351
	0.626179	0.01199	0.355755	0.0147273	0.128585	0.633495	0.302989
	0.052822	0.135701	0.593225	0.679527	0.274118	0.0045001	0.0956763
	0.589099	0.007164	0.031097	0.501409	0.05126	0.345962	0.524595
	0.490936	9.19e-05	0.025673	0.00686886	0.171517	0.0210485	0.351411
	0.742374	0.249253	0.533879	0.106717	0.141107	0.0097161	0.0103374
	0.402424	0.071583	0.575309	0.585765	0.017637	0.20986	0.559883
	0.843364	0.013146	0.26011	0.267131	0.315508	0.0253506	0.0446759
	0.732089	0.072945	0.025229	0.407697	0.020764	0.054228	0.50652
	0.782374	0.246518	0.078459	0.851051	0.003202	0.464614	0.0056081
	1.12021	0.00914	0.039657	0.000481	0.197668	0.017596	0.174177
	0.025597	0.016744	0.16767	0.400954	0.147614	0.0095016	0.21146
	0.335411	0.331962	1.40325	0.136393	0.179253	0.201198	0.173468
	0.443126	0.050969	0.369087	0.00923982	0.109098	0.480892	0.170542
	0.691961	0.156327	0.399211	0.0432771	0.039293	0.0201991	0.558896
	0.531912	0.009242	0.521241	0.464189	0.164561	0.106138	0.133907
	0.48036	2.6436	0.095761	0.241743	0.347546	0.0278001	0.0604339
	0.094719	0.172124	1.14499	0.117758	0.466639	0.147756	0.0349144
	0.588162	0.608403	1.05642	1.8293	0.047479	0.125609	0.319094
	0.790181	0.401871	1.00348	0.131938	0.278468	0.466333	0.0128071
	0.706777	0.010719	0.457888	0.00140572	0.090722	0.160749	0.090663
	0.338786	0.031404	0.319953	0.558313	0.077175	0.41928	0.63103
	0.385041	0.043779	1.01354	0.00810218	0.346798	0.0493905	0.685641
	0.69566		0.574424	0.686177	0.216713	0.26836	1.34917
	0.574837		1.36188	0.0624766	0.107444	0.0032412	0.152922
	0.236262		0.469141	0.00571719	0.001504	0.0409489	0.0293937
	0.19539		0.614843	0.622297	0.219727	0.246533	0.711286
	0.530526		0.62521	0.397143	0.224219	0.0622825	0.127399
	0.547484		0.964531	0.359812	0.046352	0.107828	0.0553599
	0.110907		0.81905	0.684301	0.018567	0.0523474	0.150538
	0.651246		1.07795	0.106774	0.047957	0.0035186	0.0221578
	0.337036		0.928772	0.12765	0.79066	0.0065454	0.28371
	2.25985		0.732045	0.271623	0.00157	0.0215553	0.021701
	0.803749		0.233603	0.481236	0.009195	0.0183979	0.0183652
	0.760942		0.134226	0.513621	0.624154	0.0657182	0.186861
	1.06359		0.713585	1.01402	0.067116	0.0979187	0.163419
	0.919511		0.688487	0.143593	0.508993	0.018874	0.827544
	0.868494		0.29736	0.822138	0.557781	0.0049949	0.370014
	0.744134		1.09357	0.486761	0.341491	0.0321771	0.207653
	0.600902		0.262633	0.0228018	0.252825	0.0872988	0.698812
	0.920199		1.02838	0.591586	0.558092	0.187214	0.226028
	1.10391		1.27941	0.59989	0.025976	0.0393613	0.28187
	0.889172		0.785685	1.10808	0.111838	0.140981	0.188603
	0.646514		0.121988	0.0259998	0.003785	0.25325	0.249444
	0.49912		0.553333	0.672038	0.012414	0.265914	1.11948
	0.255031		1.30445	0.00843089	0.187741	0.0498208	0.006858
	0.04965		0.315473	0.183881	0.025919	0.0635565	0.224944
	0.668013		0.798076	0.275118	0.143859	0.116638	0.691638
	1.50141		0.958138	0.269362	0.20702	0.129032	0.135779
	0.967106		0.957193	0.51317	0.219162	0.0049831	0.291919
	0.997262		0.009634	1.00928	0.515267	0.0831377	0.686044
	0.745674		0.363658	0.000103	0.011932	0.194599	0.389955
	0.118704		1.37401	0.8687	0.35758	0.0146731	0.0520083
	0.106993		0.182608	0.882775	0.087123	0.212319	0.317796
	0.124002		0.776337	0.106904	0.120703	0.005256	0.214603
	0.766909		0.094549	0.0756231	0.365456	0.47384	0.460823
	1.20916		0.449132	0.134543	0.120291	0.138597	0.190508
	0.196487		0.100409	0.408071	0.001043	0.0150733	0.0915941
	1.16482		1.3299	0.12525	0.165871	0.145379	0.405769
	0.270973		0.740535	0.121877	0.017671	0.0107362	0.590129
	0.808008		6.59e-05	0.706109	0.239423	0.0054376	0.725831
	0.897524		0.454067	0.0905035	0.311888	0.0229006	0.592018
	0.904447		0.325188	0.51283	0.667602	0.479302	0.292084
	0.365718		0.335744	0.100786	0.164926	0.034813	0.0465259
	0.471783		1.16156	0.124057	0.029006	0.346108	0.0205087
	0.485839		0.600155	0.252736	0.182276	0.284522	0.0088443
	0.265796		0.771704	0.391832	0.41469	0.0105862	0.242436
	1.00994		0.20098	0.00422012	0.729377	0.0801975	0.685181
	0.470984		0.622116	0.0488142	0.03548	0.332987	0.284849
	0.336263		0.437742	0.985145	0.591002	0.0303759	0.421737
	0.560873		0.25594	0.561961	0.384513	0.0064327	0.0273216
	0.603444		0.095805	0.0813014	0.045491	0.171395	0.524585
	0.161213		0.484023	0.676276	0.040482	0.0473786	0.144382
	1.17071		0.313934	0.424237	0.013148	0.326827	0.0701849
	0.722874		0.298442	0.660291	0.014936	0.0320958	0.081238
	0.374143		1.25013	0.397799	0.090188	0.0360448	0.587319
	0.795033		0.627245	0.541934	0.043058	0.23109	0.257973
	0.75242		0.333968	0.522838	0.009395	0.118988	0.947036
	0.203888		0.282751	0.183784	0.007472	0.206893	0.472441
	0.698891		0.703725	1.11648	0.023375	0.0348208	0.703941
	0.994293		1.31769	0.367664	0.40152	0.224528	0.31479
	1.33876		0.110169	0.673123	0.419517	0.0108307	0.0516215
	0.617092		0.258977	0.0144138	0.066857	0.0718029	0.0692507
	0.841405		0.208037	0.4552	0.075724	0.0519169	0.207946
	1.21826		0.462399	0.933281	0.276065	0.0386729	0.23077
	0.351722		0.733058	0.566795	0.181044	0.187085	0.344015
	0.845166		0.791117	0.0508412	0.089376	0.104109	0.0973061
	1.21375		0.723358	7.82e-05	0.003576	0.0257342	0.126324
	0.588091		0.905007	1.08747	0.068951	0.136176	0.8926
	0.453059		1.35469	0.0197018	0.039331	0.140071	0.530212
	0.974469		0.71978	0.35988	0.164738	0.374549	0.0726886
	0.475463		1.04562	0.587338	0.724898	0.0274238	0.748641
	0.027573		0.216867	0.842904	0.003984	0.216616	0.0458882
	0.61542		0.927807	0.189319	0.046426	5.61e-06	0.016992
	0.380958		0.401388	0.692345	0.258137	0.012853	0.102641
	0.516171		0.079326	0.274476	0.015176	0.240967	0.262676
	0.926866		0.16533	0.358287	0.269377	0.121219	0.47217
	0.804501		0.151173	0.463839	0.22027	0.0049995	0.242516
	1.10195		0.789784	0.886316	0.07017	0.0964935	0.135893
	0.947191		0.12686	0.0202396	0.126727	0.0346119	0.104762
	0.518998		0.208445	0.676111	0.071383	0.101882	0.0691249
	0.729852		0.294426	0.567268	0.189369	0.0799706	0.99123
	0.847694		0.866469	0.427196	0.970995	0.0075533	0.0809267
	0.748106		0.459019	0.312955	0.209729	0.014127	0.026328
	0.529072		0.294944	0.371483	0.537914	0.004605	0.279386
	0.968046		0.75327	0.0337139	0.225404	0.375233	0.150802
	0.768707		0.268512	0.19295	0.173287	0.0284541	1.09129
	0.7777		0.192762	0.0142375	0.013017	0.0398375	0.102053
	0.832602		1.02349	0.180225	0.012036	0.0794308	0.434117
	0.069063		0.407144	1.31511	0.230278	0.0125328	0.0531529
	0.567412		0.591906	0.0231325	0.269868	0.0061717	0.171009
	0.548511		0.033634	0.997179	0.400739	0.0134535	0.0105455
	1.14285		0.658613	0.862559	0.146351	0.269688	0.364137
	0.899421		0.708033	1.05258	0.359034	0.0193977	0.0733222
	0.959159		0.304448	0.842829	0.019897	0.000821	0.0227921
	0.476424		0.417673	0.636817	0.001225	0.0579708	0.000342
	0.53556		0.414805	0.170525	0.192307	0.26774	0.280405
	1.12856		0.697797	0.413745	0.029344	0.0844991	0.0737514
	1.127		0.276587	0.147564	0.118426	0.0636437	0.50172
	1.10146		0.268231	0.768562	0.012451	0.0602167	0.159043
	0.305673		0.4051	1.06	0.033347	0.160476	0.142286
	0.221431		0.3517	0.592984	0.371635	0.101846	0.680122
	0.154923		0.478077	1.24291	0.09533	0.0142052	0.026737
	1.23595		1.39355	0.068894	0.232578	0.234269	0.0212963
	0.620133		0.884405	0.0933721	0.275737	0.0307169	0.171801
	0.093817		1.05147	0.360531	0.257507	0.0166948	0.164553
	0.818832		0.058072	0.0107198	0.053107	0.121656	0.0430923
	0.994974		0.633948	0.264848	0.000687	0.468762	0.309297
	0.531929		1.22343	0.542754	0.142625	0.32825	0.529331
	0.347594		0.302424	0.183221	0.01447	0.231961	0.0550215
	1.30635		0.397465	0.390832	0.093384	0.000575	0.103244
	1.08224		0.220616	0.189816	0.044251	0.704741	0.250739
	1.18577		0.647954	0.900079	0.203288	0.0705073	0.28092
	0.037499		0.226621	0.48152	0.338835	0.374767	0.0060974
	0.363286		0.927074	1.23567	0.141713	0.245592	0.475737
[truncated: 814 more rows]

## Sheet: Table 1
	Table 1: Quantification of muropeptides released from B. bacteriovorus HD100 sacculi
		WT HD100					Δbd1075					Δbd1075 (pbd1075HD100)					Δbd1075 (pEV)
		Repeat 1	Repeat 2	Mean	ST DEV		Repeat 1	Repeat 2	Mean	ST DEV		Repeat 1	Repeat 2	Mean	ST DEV		Repeat 1	Repeat 2	Mean	ST DEV
	Monomers
	Tri	13.6378	15.0943	14.3661	1.02995		0	0	0	0		13.9447	15.6555	14.8001	1.20972		0	0	0	0
	Tetra	9.04019	10.239	9.63959	0.847682		24.2573	23.1928	23.7251	0.752725		0	1.24679	0.623393	0.881611		21.1654	24.9542	23.0598	2.67906
	Di	2.025	2.21384	2.11942	0.133526		0	0	0	0		7.5691	6.91517	7.24213	0.462397		0	0	0	0
	Penta	14.5573	11.0566	12.8069	2.47536		14.3834	9.31916	11.8513	3.58097		15.2219	9.2545	12.2382	4.21962		14.8024	14.7386	14.7705	0.0451058
	Monomer anhydroMurNAc	4.3083	0	2.15415	3.04643		4.55225	0	2.27613	3.21893		5.17169	0	2.58585	3.65694		5.04577	0	2.52288	3.5679
	Monomers (total)	39.2603	38.6038	38.932	0.464202		38.6407	32.512	35.5764	4.33369		36.7358	33.072	34.9039	2.59069		35.9678	39.6928	37.8303	2.63396
	Dimers
	TetraTri	15.4148	14.4151	14.915	0.70691		0	0.934252	0.467126	0.660616		27.4497	25.3085	26.3791	1.5141		0	0	0	0
	TetraTetra	18.9896	18.1635	18.5765	0.584101		33.6824	32.7222	33.2023	0.678988		6.8258	8.84319	7.83449	1.42651		32.9091	26.2787	29.5939	4.68842
	TetraPenta	12.8629	11.4465	12.1547	1.00152		12.2248	12.7175	12.4712	0.348371		16.6876	12.6478	14.6677	2.85656		12.994	13.3014	13.1477	0.217381
	Dimer anhydroMurNAc	17.8531	16.7673	17.3102	0.767768		15.997	16.7815	16.3893	0.554721		23.6076	17.3779	20.4928	4.40508		16.8118	17.2467	17.0293	0.307546
	Dimers (total)	47.2673	44.0252	45.6462	2.29253		45.9072	46.3739	46.1406	0.329999		50.9631	46.7995	48.8813	2.94415		45.9031	39.5801	42.7416	4.47104
	Trimers
	TetraTetraTri	1.88036	1.38365	1.632	0.351228		0	0	0	0		3.69556	3.98458	3.84007	0.204364		0	0	0	0
	TetraTetraTetra	7.19083	6.5283	6.85956	0.468475		10.6112	11.7599	11.1856	0.812222		4.19807	5.66838	4.93323	1.03966		12.1679	9.11653	10.6422	2.15764
	TetraTetraPenta	4.40128	9.45912	6.9302	3.57643		4.84078	9.3542	7.09749	3.19147		4.40745	10.4756	7.44152	4.29081		5.96115	11.6105	8.78585	3.99472
	Trimer anhydroMurNAc	6.7569	7.14465	6.95078	0.274186		8.84804	10.2184	9.53321	0.968975		5.25544	7.05656	6.156	1.27358		11.0627	9.62378	10.3433	1.01749
	Trimers (total)	13.4725	17.3711	15.4218	2.75673		15.452	21.1141	18.2831	4.00369		12.3011	20.1285	16.2148	5.53484		18.129	20.7271	19.4281	1.83708
	Dipeptides (total)	2.025	2.21384	2.11942	0.133526		0	0	0	0		7.5691	6.91517	7.24213	0.462397		0	0	0	0
	Tripeptides (total)	21.972	22.7631	22.3675	0.559418		0	0.467126	0.233563	0.330308		28.9015	29.638	29.2697	0.52079		0	0	0	0
	Tetrapeptides (total)	53.5472	55.0901	54.3187	1.09103		77.8906	80.7369	79.3137	2.01265		38.4946	44.3766	41.4356	4.15924		76.7136	74.7405	75.727	1.39516
	Pentapeptides (total)	18.1475	19.9329	19.0402	1.26245		17.5572	18.796	18.1766	0.875973		19.8632	19.0703	19.4667	0.560693		18.2407	25.2595	21.7501	4.96306
	AnhydroMurNAc (total)	15.4871	10.7652	13.1262	3.33891		15.5001	11.7969	13.6485	2.61858		18.7273	11.0411	14.8842	5.43495		17.1392	11.8313	14.4853	3.75329
	Average chain length	6.45697	9.28919	7.87308	2.00268		6.45157	8.47682	7.46419	1.43207		5.33979	9.05704	7.19842	2.62849		5.83456	8.45216	7.14336	1.85092
	Degree of cross-linkage	32.6153	33.5933	33.1043	0.691556		33.255	37.263	35.259	2.83413		33.6823	36.8188	35.2505	2.21782		35.0376	33.6081	34.3228	1.0108
	% peptides in cross-links	60.7397	61.3962	61.068	0.464202		61.3593	67.488	64.4236	4.33369		63.2642	66.928	65.0961	2.59069		64.0322	60.3072	62.1697	2.63396

## Sheet: Supp Table 1
	Supplementary Table 1: Quantification of muropeptides released from B. bacteriovorus HD100 and 109J sacculi
		Δbd1075 (pbd1075109J)					WT 109J					109J (pbd1075HD100)					109J (pEV)
		Repeat 1	Repeat 2	Mean	ST DEV		Repeat 1	Repeat 2	Mean	ST DEV		Repeat 1	Repeat 2	Mean	ST DEV		Repeat 1	Repeat 2	Mean	ST DEV
	Monomers
	Tri	0	0	0	0		0	0	0	0		20.8488	16.6192	18.734	2.99073		0	0.50234	0.25117	0.355208
	Tetra	23.2795	21.1758	22.2276	1.48757		30.976	24.9485	27.9622	4.26208		3.55593	2.42544	2.99069	0.799377		26.8037	26.0304	26.417	0.546812
	Di	0	0	0	0		0	0	0	0		5.65139	6.84321	6.2473	0.842745		0	0	0	0
	Penta	16.9949	8.67116	12.833	5.88578		15.9886	10.1328	13.0607	4.14068		15.3138	12.6964	14.0051	1.85074		16.3872	12.8097	14.5985	2.52971
	Monomer anhydroMurNAc	5.63178	0	2.81589	3.98227		5.01686	0	2.50843	3.54746		4.49783	0	2.24892	3.18045		6.12223	0	3.06111	4.32907
	Monomers (total)	40.2744	29.8469	35.0607	7.37335		46.9646	35.0813	41.0229	8.40276		45.3699	38.5843	41.9771	4.79811		43.1909	39.3424	41.2667	2.72132
	Dimers
	TetraTri	0	0.979792	0.489896	0.692817		0	0.583925	0.291962	0.412897		26.6377	25.727	26.1824	0.64398		0	0.319671	0.159836	0.226042
	TetraTetra	33.9898	32.7618	33.3758	0.86835		34.5911	33.0776	33.8343	1.07016		9.4084	8.2168	8.8126	0.842587		35.3705	33.3029	34.3367	1.462
	TetraPenta	12.9675	12.3209	12.6442	0.457207		10.4132	12.3426	11.3779	1.3643		12.8585	13.5132	13.1858	0.462925		11.4765	12.7754	12.126	0.918501
	Dimer anhydroMurNAc	16.331	18.1017	17.2164	1.25201		14.2074	16.0179	15.1126	1.28018		17.0071	15.4189	16.213	1.12303		15.4678	14.8533	15.1606	0.434536
	Dimers (total)	46.9573	46.0625	46.5099	0.63274		45.0042	46.0041	45.5042	0.70704		48.9046	47.457	48.1808	1.02364		46.8469	46.398	46.6225	0.317458
	Trimers
	TetraTetraTri	0	0	0	0		0	0	0	0		1.8838	2.72244	2.30312	0.593007		0	0	0	0
	TetraTetraTetra	9.76986	13.3864	11.5781	2.55728		6.55565	9.28555	7.9206	1.93033		2.20129	2.74718	2.47424	0.386005		7.83126	6.49618	7.16372	0.944048
	TetraTetraPenta	2.99845	10.7042	6.85134	5.44881		1.47555	9.62904	5.55229	5.76539		1.64039	8.48905	5.06472	4.84274		2.13088	7.76344	4.94716	3.98282
	Trimer anhydroMurNAc	8.38681	12.3576	10.3722	2.80779		4.85877	8.42684	6.6428	2.52301		2.22246	3.66291	2.94269	1.01856		6.42509	5.44583	5.93546	0.692447
	Trimers (total)	12.7683	24.0906	18.4295	8.00609		8.0312	18.9146	13.4729	7.69572		5.72547	13.9587	9.84207	5.82175		9.96214	14.2596	12.1109	3.03878
	Dipeptides (total)	0	0	0	0		0	0	0	0		5.65139	6.84321	6.2473	0.842745		0	0	0	0
	Tripeptides (total)	0	0.489896	0.244948	0.346409		0	0.291962	0.145981	0.206449		34.7956	30.3902	32.5929	3.11506		0	0.662176	0.331088	0.468229
	Tetrapeptides (total)	75.5219	81.1104	78.3162	3.95171		78.313	80.1943	79.2536	1.33028		37.2632	40.4839	38.8735	2.27734		77.1642	77.5526	77.3584	0.274626
	Pentapeptides (total)	18.8464	18.3997	18.623	0.31585		16.6702	19.5138	18.092	2.01073		17.792	22.2827	20.0374	3.17541		16.7135	21.7852	19.2494	3.58621
	AnhydroMurNAc (total)	16.5929	13.17	14.8815	2.42033		13.7402	10.8179	12.279	2.06637		13.7422	8.93041	11.3363	3.40244		15.9978	9.24192	12.6199	4.77715
	Average chain length	6.02667	7.59299	6.80983	1.10756		7.27793	9.24396	8.26095	1.39019		7.27686	11.1977	9.23727	2.77245		6.25085	10.8203	8.53555	3.23106
	Degree of cross-linkage	31.9909	39.0917	35.5413	5.02102		27.8562	35.6118	31.734	5.484		28.2693	33.0343	30.6518	3.36934		30.0649	32.7054	31.3852	1.86712
	% peptides in cross-links	59.7256	70.1531	64.9393	7.37335		53.0354	64.9187	58.9771	8.40276		54.6301	61.4157	58.0229	4.79811		56.8091	60.6576	58.7333	2.72132

## Sheet: Supp Fig 2
	Supplementary Figure 2: bd1075HD100 is constitutively expressed during the predatory cycle

## Sheet: Supp Fig 3d
	Supplementary Figure 3d: bd1075 is expressed in strain 109J and contains an N-terminal 57 residue truncation

## Sheet: Supp Fig 4
	Supplementary Figure 4: Curvature of B. bacteriovorus 109J and additional complementation strains
	WT HD100	Δbd1075	Δbd1075 (pbd1075109J)	Δbd1075 (pEV)	WT 109J	109J (pbd1075HD100)	109J (pEV)
	0.513759	0.112806	0.00599	0.066518	0.68767	0.87459	0.116715
	0.664086	0.145835	0.12584	0.10284	0.212763	0.154257	0.119582
	0.223564	0.014784	0.111067	0.568348	0.097382	0.297811	0.118618
	0.674776	0.068847	0.400227	0.046982	0.284942	0.133638	0.237127
	0.951304	0.051742	0.182849	0.027147	0.060083	0.75238	0.10382
	0.559892	0.483825	0.054066	0.157413	0.194182	0.171315	0.027984
	0.774993	0.010846	0.159789	0.15928	0.289964	0.036391	0.180474
	0.60972	0.237722	0.036285	0.055554	0.250912	0.06079	0.331139
	0.435513	0.080082	0.01446	0.214593	0.118928	0.711036	0.275166
	0.50703	0.023111	0.048932	0.226577	0.12535	0.128183	0.40749
	0.593779	0.04018	0.018904	0.294749	0.346863	0.556183	0.053466
	0.714194	0.011889	0.651262	0.140017	0.004552	0.283812	0.033348
	0.424885	0.209074	0.015656	0.099993	0.234551	0.315315	0.495178
	0.519983	0.123157	0.0113	0.324257	0.111127	0.203659	0.009601
	0.444677	0.027707	0.013226	0.188865	0.040937	0.185888	0.613481
	0.312995	0.19327	0.150666	0.443998	0.000485	0.066048	0.017666
	1.13377	0.460745	0.091549	0.177467	0.127055	0.178902	0.262018
	0.240503	0.035095	0.025958	0.021314	0.260158	0.034834	0.084849
	0.803389	0.143589	0.176669	0.016357	0.273161	0.690432	0.161353
	0.01915	0.233974	0.276116	0.00365	0.206666	0.123473	0.221446
	0.5133	0.072237	0.021953	0.031358	0.207195	0.616803	0.754917
	0.547725	0.013925	0.170869	0.056853	0.03817	0.368698	0.331564
	0.884402	0.047193	0.063056	0.026466	0.020411	0.511605	0.074965
	0.022739	0.057271	0.331487	0.090897	0.302128	0.409384	0.432112
	0.601139	0.137528	0.012996	0.532991	0.651431	0.170945	0.308699
	0.213921	0.038874	0.848898	0.109946	0.102419	0.430152	0.180112
	0.978874	0.026332	0.089453	0.298862	0.329717	0.680377	0.02181
	0.535781	0.080048	0.680787	0.082233	0.118258	0.198902	0.210017
	0.251732	0.26786	0.112852	0.31608	0.434495	0.346793	0.158018
	0.548017	0.072512	0.127539	0.082906	0.297907	0.365493	0.22904
	0.513792	0.06595	0.753263	0.380267	0.114815	0.127533	0.233803
	0.60688	0.258044	0.218171	0.145016	0.285655	0.558508	0.068364
	0.475207	0.041058	0.1369	0.141959	0.049019	0.535059	0.284619
	1.05031	0.165093	0.250565	0.079336	0.23728	0.195055	0.421969
	0.892007	0.028359	0.117732	0.358393	0.122956	0.557213	0.237437
	1.5847	0.064087	0.097546	0.546509	0.076935	0.891276	0.177902
	0.382034	0.098054	0.113158	0.170946	0.233424	0.142046	0.315479
	0.120836	0.013495	0.191876	0.281273	0.273282	0.285486	0.136428
	0.982548	0.050448	0.071952	0.286716	0.221075	0.264641	0.178589
	0.947341	0.155233	0.031372	0.047674	0.234836	0.430248	0.127247
	0.270121	0.088318	0.054876	0.018151	0.224428	0.701753	0.25062
	0.516495	0.247909	0.415802	0.339787	0.17906	0.00698	0.105678
	0.970426	0.321835	0.585392	0.078068	0.008962	0.386897	0.083752
	0.615808	0.053301	0.005539	0.046029	0.248994	0.835551	0.043684
	0.79993	0.096894	0.503273	0.137558	0.395335	0.18485	0.282129
	0.239229	0.013469	0.142373	0.244883	0.100533	0.023011	0.025809
	0.433528	0.050309	0.003135	0.054565	0.211083	0.005898	0.404498
	0.122897	0.121015	0.085359	0.001012	0.059675	0.31789	0.081304
	0.784511	0.035462	0.090357	0.271819	0.278274	1.00494	0.21967
	0.415101	0.010494	0.120078	0.228925	0.074964	0.072033	0.00858
	0.543203	0.128202	0.230545	0.088331	0.304097	0.414971	0.155723
	0.577403	0.215071	0.309811	0.068028	0.052116	0.025422	0.443563
	0.848064	0.194097	0.366086	0.315784	0.26446	0.522905	0.075482
	0.043266	0.368702	0.035168	0.294562	0.218011	0.226616	0.227025
	0.401363	0.149806	0.688327	0.100577	0.136548	0.259052	0.066033
	1.36003	0.094132	0.002521	0.364323	0.052243	0.114833	0.243906
	0.002946	0.007021	0.114787	0.122858	0.125489	0.009018	0.205654
	1.70047	0.024824	0.261658	0.198523	0.085801	0.065849	0.009794
	0.888228	0.009278	0.252889	0.143999	0.055893	0.193842	0.234817
	0.234028	0.380727	0.162691	0.216244	0.014256	0.047142	0.45198
	0.614084	0.155349	0.416171	0.059011	0.087064	0.22216	0.341237
	0.132821	0.018376	0.10884	0.14265	0.289985	0.410844	0.112117
	0.998819	0.204118	0.102825	0.004801	0.10809	0.337335	0.068576
	0.52102	0.220049	0.201404	0.014408	0.122185	0.394355	0.300427
	0.476711	0.094123	0.274881	0.197637	0.063071	0.170292	0.348047
	0.380924	0.124614	0.028906	0.171495	0.117001	0.608785	0.346804
	0.313763	0.075276	0.006808	0.485886	0.094695	0.120982	0.070909
	0.821263	0.10086	0.470893	0.139379	0.186277	0.392164	0.255927
	0.024675	0.039435	0.507399	0.012597	0.016033	0.196535	0.122864
	0.342438	0.013979	0.075406	0.192941	0.00379	0.271569	0.517371
	0.613206	0.073981	0.204857	0.297548	0.044427	0.055416	0.03987
	0.895136	0.396328	0.25609	0.220495	0.243259	0.090296	0.236016
	0.860265	0.073979	0.124896	0.17387	0.071297	0.870893	0.128168
	0.869105	0.075896	0.264779	0.098635	0.150602	0.182258	0.510367
	1.11232	0.022959	0.294728	0.149705	0.058844	0.330662	0.049811
	1.15456	0.11383	0.298282	0.010517	0.080799	0.285955	0.337054
	0.177022	0.004623	0.363649	0.12622	0.013561	0.180445	0.150098
	0.568651	0.013288	0.093478	0.199955	0.445945	0.301471	0.013882
	0.02022	0.077769	0.419428	0.334611	0.051174	0.460397	0.020808
	0.932519	0.119917	0.167067	0.144372	0.017443	0.110801	0.032995
	0.793915	0.035815	0.148157	0.391731	0.237654	1.0072	0.11863
	0.818429	0.157394	0.367489	0.027498	0.02923	0.666595	0.381806
	0.194525	0.273883	0.091247	0.248364	0.217318	0.089955	0.243636
	0.228896	0.003677	0.345924	0.572982	0.162506	0.096056	0.059136
	0.494992	0.033387	0.334099	0.296283	0.049309	0.121769	0.061943
	0.309294	0.18041	0.062857	0.006776	0.241277	0.519188	0.040038
	0.28245	0.20647	0.195375	0.107866	0.1645	0.436199	0.013433
	0.539424	0.062376	0.072844	0.293432	0.024661	0.122721	0.069619
	1.43249	0.10049	0.398583	0.022951	0.508503	0.319552	0.508154
	0.196236	0.175629	0.408801	0.129879	0.513602	0.030686	0.354681
	0.456875	0.00332	0.290178	0.006297	0.21374	0.13873	0.006282
	0.17162	0.057734	0.011975	0.048952	0.00012	0.033639	0.126341
	1.07488	0.082835	0.231495	0.048647	0.020324	0.523001	0.588887
	0.286731	0.160092	0.307496	0.081829	0.170964	0.625955	0.251796
	0.926428	0.106377	0.259749	0.394387	0.386311	0.412602	0.296933
	0.418995	0.120906	0.352323	0.032314	0.113057	0.859316	0.275312
	0.872077	0.225171	0.302852	0.047761	0.105829	0.459734	0.214579
	1.07621	0.162289	0.326357	0.504637	0.242505	0.171729	0.024751
	0.639515	0.020173	0.436499	0.367075	0.223352	0.464009	0.369893
	0.46486	0.056977	0.378963	0.009796	0.048742	0.494202	0.046077
	0.485178	0.296043	0.00366	0.390583	0.031257	0.612888	0.067573
	0.798181	0.035445	0.4441	0.265479	0.248552	0.771429	0.155917
	0.307535	0.105902	0.353895	0.03601	0.066791	0.068822	0.170418
	1.01058	0.004957	0.497001	0.310259	0.082686	0.262105	0.018822
	0.496001	0.120252	0.149367	0.026433	0.01502	0.465875	0.142355
	0.415705	0.120376	0.054775	0.317467	0.490178	0.235315	0.212032
	0.694393	0.016146	0.207079	0.031793	0.134351	0.050221	0.248825
	0.031918	0.120344	0.195955	0.319586	0.255669	0.040114	0.000399
	1.51567	0.043327	0.083343	0.015734	0.000914	0.483495	0.009123
	1.6183	0.171876	0.59406	0.065323	0.067841	0.109733	0.505654
	0.681925	0.047738	0.064064	0.154886	0.023894	0.920758	0.149348
	0.143364	0.093864	0.227267	0.002473	0.149638	0.43489	0.029177
	0.706144	0.114227	0.128474	0.110996	0.507501	0.287122	0.055583
	0.704154	0.074153	0.179589	0.378258	0.296139	0.011532	0.241312
	0.668863	0.034713	0.03777	0.120227	0.075173	0.207967	0.111615
	0.621164	0.040738	0.027913	0.017223	0.113763	0.109394	0.072342
	0.223267	0.155678	0.00443	0.00224	0.071792	0.739004	0.488821
	0.179689	0.155817	0.946863	0.459786	0.194128	0.363268	0.028614
	0.025858	0.045982	0.206046	0.059002	0.025656	0.239554	0.160924
	0.750819	0.049276	0.151104	0.284164	0.013961	0.372507	0.548852
	0.78785	0.19846	0.092597	0.132307	0.059564	0.355301	0.139122
	0.701805	0.058865	0.347666	0.057032	0.132817	0.412124	0.099547
	0.31212	0.044541	0.090511	0.151757	0.211196	0.203779	0.193656
	0.794984	0.369078	0.013759	0.160019	0.189555	0.131983	0.023872
	0.222689	0.053942	0.290154	0.136306	0.079487	0.103158	0.301834
	1.00732	0.041221	0.256218	0.232326	0.088415	0.330474	0.262316
	0.664246	0.50272	0.497555	0.212293	0.240702	0.103512	0.207694
	1.07756	0.151852	0.115309	0.520341	0.06843	0.328488	0.005863
	0.730966	0.00492	0.426049	0.099888	0.049119	0.136325	0.027945
	0.32641	0.019536	0.169453	0.2755	0.334231	0.493013	0.250366
	0.677558	0.290072	0.323447	0.012671	0.413106	0.331118	0.265899
	0.689458	0.334296	0.027427	0.026212	0.021363	0.6665	0.063537
	0.410085	0.042211	0.067015	0.171534	0.162422	0.401081	0.076512
	0.663204	0.101073	0.747575	0.020838	0.315681	0.049102	0.009851
	0.034339	0.144079	0.058339	0.231845	0.057038	0.002988	0.072334
	0.123708	0.457076	0.360997	0.105441	0.027615	0.000301	0.266442
	0.690922	0.031614	0.757392	0.158518	0.364803	0.489948	0.066033
	0.806781	0.170396	0.005053	0.013683	0.317812	0.537593	0.791245
	0.733769	0.231655	0.101006	0.447629	0.172995	0.186959	0.194317
	0.626682	0.20846	0.108872	0.102423	0.100529	0.210923	0.084283
	0.735567	0.031536	0.001997	0.085583	0.238172	0.766085	0.062009
	0.300397	0.082954	0.100909	0.004472	0.004283	0.599609	0.584284
	0.536334	0.015843	0.27343	0.098497	0.42822	0.035273	0.164126
	0.219284	0.236739	0.023677	0.256538	0.129889	0.399736	0.206165
	0.193223	0.071619	0.064683	0.280754	0.233522	0.536804	0.250028
	0.357354	0.02481	0.384881	0.134443	0.118476	0.662495	0.179425
	0.340399	0.048444	0.071735	0.066133	0.048656	0.506365	0.085684
	0.2497	0.049082	0.538745	0.120826	0.205462	0.011251	0.184646
	1.06864	0.112529	0.338839	0.026906	0.229353	0.086017	0.22098
	0.396776	0.118438	0.098786	0.347075	0.196542	0.381758	0.497406
	1.02134	0.280724	0.374635	0.308424	0.100477	0.1674	0.040214
	0.518686	0.038075	0.811043	0.200441	0.041458	0.100255	0.615702
	1.38277	0.14593	0.105334	0.134857	0.148673	0.250138	0.031396
	0.582815	0.010424	0.117015	0.257364	0.598919	0.266377	0.151954
	0.110267	0.127571	0.02182	0.204602	0.07091	0.274947	0.112126
	0.418158	0.012888	0.270227	0.173322	0.004569	0.22854	0.175927
	0.258627	0.12305	0.247362	0.108753	0.241418	0.040863	0.10133
	0.644416	0.11154	0.344978	0.198529	0.111707	0.486473	0.339876
	0.530564	0.314359	0.036206	0.064568	0.133654	0.072211	0.336096
	0.195768	0.144386	0.126633	0.248037	0.073686	0.446517	0.073259
	0.260022	0.111855	0.041073	0.450022	0.085444	0.138123	0.208436
	0.07715	0.109844	0.448441	0.165131	0.07569	0.371733	0.017883
	0.569891	0.085189	0.287752	0.476782	0.247739	0.115887	0.053043
	0.471705	0.026108	0.156719	0.388339	0.30574	0.597585	0.6479
	0.918942	0.246448	0.116007	0.00052	0.435533	0.313764	0.348251
	0.538262	0.175568	0.119459	0.151665	0.035068	0.725175	0.267759
	0.939193	0.009144	0.005895	0.29719	0.226015	0.324852	0.36843
	0.660993	0.081347	0.597753	0.164899	0.114999	0.964486	0.117647
	0.597851	0.192609	0.060276	0.307472	0.490235	0.354401	0.242186
	0.795786	0.230525	0.095094	0.206814	0.042844	0.772668	0.016692
	0.668681	0.119472	0.014213	0.16574	0.411158	0.454323	0.118777
	0.579333	0.160102	0.063205	0.340301	0.446719	0.040591	0.337848
	0.022068	0.247909	0.23666	0.214897	0.041421	0.89298	0.023546
	1.25596	0.042934	0.245183	0.509393	0.087339	0.085203	0.105283
	0.051293	0.065136	0.064913	0.138457	0.161246	0.442419	0.892217
	0.160647	0.506183	0.009875	0.189406	0.065944	0.512017	0.241747
	0.684275	0.08467	0.189762	0.105218	0.106002	0.085324	0.258547
	0.66509	0.217451	0.08041	0.165593	0.75224	0.694309	0.304005
	0.489447	0.039325	0.104927	0.122761	0.253526	0.076152	0.041595
	0.196559	0.084261	0.196797	8.12e-05	0.00701	0.16435	0.053211
	0.829944	0.042999	0.149209	0.070385	0.100258	0.094644	0.168523
	0.335322	0.10892	0.061904	0.199467	0.300402	0.202766	0.083031
	1.17809	0.107577	0.343869	0.048682	0.194902	0.310023	0.058355
	0.258889	0.054362	0.10786	0.012434	0.325682	0.119264	0.232119
	0.373855	0.005197	0.283044	0.188033	0.269177	0.175599	0.382603
	0.447237	0.013766	0.113564	0.001057	0.309691	0.246659	0.225131
	0.392248	0.018999	0.04341	0.023723	0.122961	0.680882	0.070247
	0.396389	0.12643	0.084051	0.576361	0.186252	0.592906	0.18561
	0.048653	0.01067	0.230894	0.293878	0.344054	0.024534	0.13013
	0.754471	0.093352	0.319196	0.007479	0.06275	0.123394	0.213608
	0.461464	0.075479	0.08846	0.331893	0.094008	0.072937	0.041805
	0.499875	0.095327	0.109149	0.225864	0.084798	0.163681	0.056321
	0.745761	0.294171	0.049574	0.195159	0.06329	0.173827	0.426377
	0.503043	0.086749	0.174026	0.192376	0.048161	0.464993	0.124668
	0.629497	0.019472	0.299705	0.189426	0.138181	0.875936	0.16839
	0.740879	0.117278	0.08096	0.217136	0.270314	0.197454	0.146751
	1.48665	0.211245	0.231804	0.143814	0.252187	0.173863	0.337979
	0.683864	0.128383	0.200273	0.069936	0.075589	0.126345	0.249474
	0.171764	0.052443	0.040741	0.066305	0.004442	0.427753	0.025878
	0.181272	0.251785	0.003734	0.226814	0.049949	0.358145	0.181464
	1.36749	0.123702	0.32772	0.244258	0.290768	0.376795	0.074667
	0.631859	0.01222	0.015142	0.257084	0.732113	0.610679	0.120381
	0.618851	0.017241	0.048866	0.026708	0.043655	0.135883	0.279944
	0.921805	0.091335	0.021084	0.094473	0.179128	0.014411	0.091796
	0.18287	0.308223	0.222227	0.18885	0.396998	0.289377	0.201318
	0.438448	0.157871	0.245494	0.105785	0.285785	0.486445	0.357226
	0.468378	0.114564	0.454856	0.028389	0.170679	0.078845	0.01062
	0.863159	0.103889	0.186551	0.023813	0.220989	0.31839	0.192461
	0.715291	0.026376	0.062008	0.081013	0.376125	0.946185	0.364911
	0.52599	0.161159	0.035802	0.247209	0.531949	0.410672	0.113796
	0.724869	0.293113	0.058421	0.35643	0.203538	0.502963	0.038021
	0.057566	0.057688	0.336038	0.169857	0.292496	0.051845	0.159085
	0.666404	0.120636	0.257014	0.392307	0.009477	0.412328	0.245834
	0.773079	0.215247	0.025891	0.027644	0.109905	0.482559	0.12068
	0.654626	0.033935	0.457914	0.136232	0.076843	0.280872	0.225301
	0.768502	0.003481	0.181871	0.253268	0.194659	0.797185	0.092141
	0.841668	0.197831	0.006978	0.088632	0.165446	0.212371	0.518254
	0.514098	0.077363	0.171706	0.037949	0.207509	1.04779	0.382675
	0.724743	0.013485	0.158978	0.470763	0.247197	0.734677	0.037942
	0.292358	0.036991	0.395712	0.025921	0.195562	0.423043	0.341131
	0.256712	0.027275	0.004637	0.122132	0.148445	0.543893	0.268874
	0.239152	0.036311	0.260354	0.132202	0.119421	0.808725	0.229054
	0.076031	0.145045	0.018019	0.192536	0.333168	0.481569	0.305481
	0.083513	0.040455	0.097751	0.295608	0.342379	0.381598	0.793364
	0.264079	0.04323	0.104204	0.140001	0.122908	0.490251	0.141159
	0.427079	0.34562	0.399081	0.06872	0.009838	0.111907	0.388882
	1.24533	0.039169	0.224488	0.387913	0.143769	0.101733	0.085095
	0.340354	0.009291	0.043834	0.020816	0.032384	0.693227	0.298797
	0.950115	0.114997	0.062938	0.129794	0.304664	0.198707	0.097552
	0.109861	0.002103	0.297831	0.44894	0.048679	0.086456	0.317252
	0.603096	0.024009	0.170272	0.128464	0.016713	0.440766	0.050234
	0.955026	0.03197	0.168814	0.070426	0.152829	0.196325	0.291051
	1.27339	0.056018	0.067218	0.040616	0.062273	0.745957	0.076587
	0.729884	0.044144	0.371701	0.005291	0.109566	0.032706	0.440566
	0.560707	0.106345	0.015176	0.157075	0.478408	0.440838	0.170009
	0.708921	0.126945	0.093697	0.079043	0.332559	0.636494	0.160848
	0.624371	0.046123	0.112284	0.029321	0.221067	0.132406	0.064621
	0.882932	0.090901	0.220784	0.134974	0.787535	0.139025	0.339709
	0.359278	0.207803	0.326491	0.111845	0.126271	0.012406	0.012954
	0.856351	0.078385	0.017147	0.019052	0.025028	0.144567	0.061422
	0.032616	0.034272	0.277823	0.059074	0.02649	0.218341	0.281361
	0.229665	0.128222	0.058179	0.093513	0.092924	0.027071	0.313035
	0.627546	0.034249	0.174677	0.699926	0.342987	0.064246	0.167661
	0.604108	0.503015	0.099042	0.002592	0.251499	0.493766	0.127726
	0.186107	0.225177	0.261154	0.012239	0.030917	0.594056	0.143883
	1.23844	0.029694	0.115889	0.022546	0.012257	0.576872	0.490096
	0.739162	0.032842	0.069744	0.251628	0.092268	0.445022	0.047807
	1.34013	0.02567	0.029853	0.105316	0.001528	0.437962	0.370201
	0.271237	0.222573	0.087166	0.054392	0.011239	0.364945	0.295401
	0.673334	0.231926	0.10545	0.230627	0.165792	0.358722	0.420316
	0.536959	0.041537	0.292933	0.051945	0.111243	0.291586	0.28702
	0.305195	0.010366	0.524325	0.635762	0.011516	0.959452	0.269728
	1.14825	0.09041	0.041588	0.090604	0.118214	0.242131	0.232289
	0.649733	0.001103	0.226658	0.120189	0.076291	0.232805	0.058667
	0.119907	0.074209	0.017118	0.045984	0.074614	0.196174	0.482597
	0.416737	0.021325	0.073545	0.095493	0.049007	0.142941	0.157397
	0.168286	0.021504	0.375836	0.180049	0.335347	0.452348	0.218738
	0.781782	0.409804	0.092102	0.020663	0.250215	0.248879	0.021301
	0.430191	0.319595	0.329771	0.069185	0.204965	0.367015	0.614563
	0.528034	0.70995	0.341785	0.210041	0.009667	0.951245	0.399617
	0.772915	0.047676	0.11616	0.39006	0.054074	0.218079	0.113444
	0.038103	0.004628	0.430115	0.076474	0.323734	0.1438	0.214682
	0.135059	0.026847	0.196848	0.534638	0.071622	0.132079	0.027751
	0.04929	0.260477	0.167294	0.657906	0.243187	0.196693	0.088888
	0.771605	0.018333	0.105289	0.024301	0.164083	0.880723	0.05527
	0.669283	0.219712	0.093718	0.170772	0.390753	0.618403	0.10883
	0.249673	0.012564	0.024961	0.24676	0.293005	0.016482	0.420049
	0.045625	0.024168	0.012581	0.000938	0.004227	0.327707	0.131718
	0.458186	0.249407	0.358601	0.143611	0.122622	0.583486	0.417079
	0.474299	0.274713	0.00904	0.076556	0.288577	0.524834	0.112306
	0.204924	0.455775	0.240867	0.034625	0.232423	0.890415	0.001128
	0.349963	0.270203	0.01855	0.349566	0.182144	0.647211	0.185633
	0.376504	0.449768	0.164133	0.174278	0.138687	0.023644	0.109414
	0.062779	0.0295	0.186743	0.264717	0.046157	0.181926	0.019981
	0.725502	0.09419	0.323233	0.039174	0.001364	0.030408	0.232237
	0.637762	0.064369	0.137764	0.165633	0.109712	0.219108	0.188687
	1.05575	0.116347	0.166732	0.367424	0.223127	0.192679	0.324827
	0.397456	0.0315	0.042466	0.154854	0.011457	0.826095	0.478811
	0.412938	0.266992	0.216087	0.093019	0.086106	0.006655	0.239296
	0.038932	0.059183	0.374909	0.218241	0.888784	0.255855	0.268336
	0.269089	0.035953	0.077404	0.03427	0.702874	0.622767	0.243324
	0.414986	0.005861	0.313256	0.120836	0.07482	0.864187	0.000937
	0.625909	0.057737	0.088792	0.179836	0.17126	0.870475	0.015953
	0.505242	0.098264	0.120583	0.099577	0.036399	0.480329	0.056586
	0.34355	0.070589	0.459043	0.169621	0.067863	0.107962	0.199631
	0.619815	0.02209	0.327304	0.06512	0.095638	0.231907	0.03154
	0.784598	0.306446	0.341844	0.396082	0.366418	0.476416	0.207996
	0.505539	1.07127	0.267476	0.742852	0.26306	0.605161	0.038803
	0.231675	0.029158	0.115792	0.31012	0.068233	0.396212	0.160062
	0.282898	0.11816	0.04203	0.074076	0.175749	0.992932	0.000237
	0.081215	0.149462	0.082083	0.10457	0.123142	0.077752	0.215171
	0.851774	0.143615	0.120191	0.006116	0.253119	0.171159	0.646778
	1.64783	0.048416	0.483001	0.419396	0.049629	0.034494	0.193055
	0.06444	0.008117	0.148942	0.223324	0.346917	0.991032	0.159621
	0.648506	0.191329	0.304127	0.15678	0.300561	0.527091	0.214311
	0.268137	0.272877	0.009823	0.03098	0.154357	0.177801	0.324876
	0.436059	0.217318	0.204271	0.21101	0.028578	0.959699	0.13556
	0.546731	0.008063	0.434607	0.031052	0.070232	0.349074	0.109867
	0.109073	0.345089	0.315746	0.226914	0.356371	0.027327	0.394671
	0.757905	0.165731	0.253857	0.066414	0.036345	0.406452	0.221619
	0.906159	0.007939	1.79789	0.054764	0.080121	0.570004	0.02086
	0.53409	0.107396	0.127729	0.030781	0.036274	0.851896	0.27354
	0.316509	0.148428	0.116867	0.098704	0.050556	0.594761	0.130532
	0.067444	0.196654	0.146299	0.344423	0.333591	0.168691	0.14436
	0.014506	0.053979	0.16104	0.154634	0.362631	0.325095	0.045092
	0.482382	0.078808	0.043895	0.060133	0.177104	0.350062	0.282341
	0.792142	0.052539	0.306581	0.04684	0.019334	0.325646	0.154028
	0.389768	0.056856	0.069529	0.280135	0.107079	0.833644	0.152488
	0.25369	0.121641	0.105407	0.138777	0.154062	0.724795	0.569786
	0.676003	0.109243	0.096378	0.225782	0.025948	0.567769	0.311885
	3.82e-05	0.047819	0.271825	0.147889	0.078529	0.595262	0.018414
	0.260679	0.05567	0.149372	0.052833	0.015569	0.031878	0.12908
	0.129239	0.107574	0.001799	0.519478	0.09113	0.21266	0.329531
	0.734656	0.006512	0.177057	0.273772	0.200611	0.259131	0.183983
	0.736681	0.052343	0.05772	0.00428	0.021573	0.326278	0.314484
	0.292956	0.054479	0.138503	0.235981	0.089081	0.290626	0.063038
	0.155113	0.229174	0.0199	0.02141	0.104037	0.3141	0.173898
	0.448371	0.071218	0.042124	0.300886	1.83447	0.005427	0.06917
	0.830022	0.065261	0.30945	0.037048	0.28008	0.208341	0.046403
	0.055399	0.139092	0.12079	0.750359	0.154244	0.326225	0.109285
	1.2857	0.042158	0.1887	0.149989	0.24287	0.185808	0.049516
	0.796703	0.008155	0.042266	0.449306	0.357092	0.603145	0.306779
	0.24329	0.072185	0.005795	0.130276	0.171765	0.47672	0.147722
	0.588591	0.21708	0.105345	0.287663	0.486943	0.382644	0.036788
	0.106268	0.129162	0.171823	0.223524	0.028513	0.316775	0.071301
	0.982753	0.075654	0.253624	0.076632	0.036789	0.431089	0.029276
	0.205562	0.082035	0.212995	0.185551	0.211688	0.319485	0.252819
	0.656384	0.056448	0.399637	0.034879	0.238134	0.399159	0.162128
	0.01859	0.002837	0.455218	0.389357	0.027345	0.213234	0.474567
	0.017513	0.118726	0.213054	0.085876	0.033995	0.068184	0.138628
	0.165042	0.148554	0.226759	0.117644	0.414306	0.544857	0.564852
	0.540314	0.034962	0.202782	0.126539	0.08442	0.043657	0.22769
	0.224024	0.356987	0.444361	0.53543	0.724917	0.347663	0.088442
	0.290205	0.060239	0.295594	0.393827	0.049585	0.366202	0.118866
	0.005872	0.09286	0.093901	0.04861	0.125778	0.077883	0.004022
	0.659101	0.164805	0.035274	0.037443	0.159608	1.34919	0.31442
	0.913559	0.296444	0.129056	0.161735	0.517352	0.333762	0.162968
	0.459124	0.005111	0.391045	0.043268	0.15363	0.070439	0.108141
	0.01071	0.193816	0.020459	0.007095	0.647155	0.291154	0.605647
	0.558504	0.287362	0.065722	0.156855	0.053242	0.437307	0.14932
	0.008569	0.252587	0.039637	0.039541	0.013856	0.448338	0.017846
	0.700116	0.24352	0.266233	0.09222	0.130535	0.142038	0.411018
	0.698468	0.273371	0.176425	0.61682	0.179649	0.080796	0.115647
	0.538591	0.0778	0.324673	0.069911	0.224911	0.335944	0.149031
	1.21269	0.023512	0.396759	0.147267	0.040921	0.105004	0.183046
	0.589823	0.002292	0.484097	0.016152	0.031825	0.02066	0.61645
	0.919834	0.015676	0.171892	0.452147	0.28104	0.017419	0.03496
	0.091911	0.019862	0.0125	0.29153	0.19707	0.591929	0.304202
	0.422374	0.11461	0.011975	0.120297	0.164903	0.081056	0.0684
	0.859742	0.136764	0.377118	0.013016	0.164785	0.389855	0.106333
	0.519077	0.083398	0.289755	0.070025	0.154938	0.079972	0.996105
	0.896598	0.011959	0.042481	0.109438	0.1538	0.279171	0.114548
	0.602237	0.195918	0.155745	0.02401	0.440634	0.712207	0.057555
	0.392507	0.246141	0.010431	0.07757	0.056489	0.702306	0.053696
	0.591357	0.072832	0.255883	0.113109	0.278156	0.125764	0.141426
	0.273084	0.151963	0.221701	0.116545	0.130411	0.289086	0.137307
	0.726437	0.142635	0.030158	0.001554	0.353329	0.182132	0.081397
	0.183908	0.174403	0.019272	0.2591	0.038369	0.427367	0.225444
	1.25771	0.117147	0.147796	0.210843	0.203156	0.684964	0.014048
	0.712614	0.065995	0.149339	0.236773	0.12019	0.793177	0.064419
	0.857775	0.12957	0.133323	0.086728	0.054153	0.475674	0.132063
	0.147997	0.04155	0.289115	0.173853	0.360219	1.0187	0.070004
	0.296227	0.017586	0.38173	0.195745	0.047293	0.254302	0.249175
	0.680569	0.038415	0.066003	0.277485	0.193487	0.280277	0.08994
	0.677594	0.176044	0.076619	0.226297	0.190848	0.209511	0.174915
	0.29786	0.12764	0.022174	0.20482	0.069705	0.180498	0.021549
	0.408105	0.363778	0.198784	0.017521	0.220455	0.197976	0.035954
	0.373661	0.061056	0.063911	0.176478	0.133991	0.103087	0.759129
	1.1607	0.094866	0.072544	0.451658	0.227382	0.076888	0.404663
	0.393496	0.058436	0.294818	0.003771	0.003957	0.330133	0.036126
	0.584542	0.04402	0.080393	0.023224	0.263434	0.278294	0.519163
	0.614531	0.003689	0.709247	0.123276	0.142222	0.176494	0.200278
	0.35115	0.074402	0.101314	0.012071	0.134589	0.613182	0.384336
	0.108681	0.01762	0.05392	0.042984	0.061073	0.46127	0.037447
	0.851472	0.030993	0.208757	0.209898	0.469881	0.440016	0.195827
	0.400583	0.021243	0.088458	0.278054	0.288815	0.382091	0.102165
	0.533088	0.042172	0.224573	0.087276	0.283398	0.374835	0.135747
	1.00869	0.208076	0.158451	0.317713	0.173269	0.808245	1.4146
	0.494749	0.049913	0.019675	0.037196	0.029597	1.05152	0.174196
	1.0529	0.058357	0.345657	0.023529	0.097602	0.727841	0.435776
	1.19008	0.015285	0.547655	0.073116	0.101182	0.108796	0.020736
	0.414737	0.04932	0.055501	0.029385	0.064666	0.38484	0.059738
	0.491769	0.436152	0.183773	0.053471	0.186489	0.17232	0.140844
	0.942512	0.103018	0.18055	0.311071	0.038837	0.207631	0.03968
	0.297404	0.021562	0.391557	0.114553	0.432599	0.051153	0.209575
	0.200671	0.065462	0.188357	3.61761	0.295977	0.498279	0.177253
	1.09205	0.053314	0.23652	0.284373	0.315841	0.201101	0.079777
	0.113293	0.209843	0.07545	0.06012	0.106741	0.579781	0.062887
	0.475661	0.22482	0.057429	0.402829	0.120953	0.055904	0.846221
	1.00175	0.104887	0.221052	0.113669	0.124619	0.031971	0.157155
	1.02654	0.088363	0.021134	0.133144	0.013173	0.09879	0.075184
	0.312689	0.353742	0.368654	0.051917	0.179562	0.019896	0.047583
	1.37195	0.314198	0.060643	0.011236	0.109155	0.79004	0.047222
	0.015544	0.012609	0.341009	0.008604	0.157014	0.641599	0.168765
	0.109334	0.157502	0.171547	0.028604	0.046666	0.9418	0.280843
	0.568091	0.169446	0.238794	0.195272	0.073903	0.116105	0.03879
	0.418872	0.049043	0.173921	0.148183	0.124997	0.081863	0.273904
	0.164301	0.006167	0.015878	0.068044	0.299198	0.451809	0.246278
	0.49526	0.012862	0.093306	0.005722	0.4246	0.359643	0.393534
	0.515399	0.051811	0.007701	0.788143	0.015558	0.250693	0.134797
	0.572029	0.044636	0.1634	0.011196	0.02029	0.578711	0.321078
	0.822288	0.026767	0.076027	0.213544	0.244762	0.334993	0.206289
	0.932244	0.032728	0.042871	0.027255	0.071709	0.130238	0.238126
	0.672365	0.096027	0.031335	0.405607	0.117998	0.125993	0.191531
	0.350558	0.126833	0.0438	0.234467	0.07445	0.369795	0.054873
	0.13579	0.228248	0.077247	0.120697	0.305339	0.588951	0.847347
	0.934974	0.005607	0.05003	0.174775	0.225971	0.048485	0.159084
	0.048968	0.145654	0.247516	0.14772	0.349928	0.309415	0.046887
	0.552843	0.088611	0.230941	0.267561	0.36255	0.052549	0.033974
	0.673429	0.360763	0.04406	0.05919	0.086813	0.108159	0.182143
	0.15009	0.10715	0.290323	0.090052	0.041172	0.005302	0.279816
	0.674606	0.032754	0.465936	0.011201	0.033174	0.185125	0.207629
	0.836706	0.000127	0.055154	0.004515	0.041754	0.265758	0.002045
	0.423504	0.041442	0.074651	0.104363	0.22249	0.990293	0.236977
	0.607139	0.235939	0.002842	0.12953	0.034653	0.465304	0.443103
	0.764528	1.33439	0.034551	0.139476	0.060387	0.882386	0.061449
	1.06485	0.093676	0.409592	0.111515	0.191216	0.112642	0.390555
	1.11753	0.031173	0.053684	0.223473	0.438141	0.257304	0.117739
	0.663553	0.175179	0.039047	0.151342	0.201228	0.508371	0.321739
	0.444443	0.190742	0.03138	0.101651	0.015891	0.167465	0.2235
	0.123593	0.267438	0.102748	0.053333	0.106537	0.377338	0.138418
	0.06425	0.030721	0.005296	0.056151	0.070793	0.227504	0.272301
	0.609299	0.205515	0.326239	0.050166	0.327715	0.208455	0.077376
	0.628188	0.06144	0.207124	0.013128	0.094263	0.793348	0.027697
	0.811823	0.189433	0.001801	0.035471	0.097042	0.298867	0.059874
	0.42782	0.268942	0.075803	0.095816	0.020592	0.30153	0.102414
	0.159158	0.101444	0.246387	0.596545	0.140663	0.299593	0.032761
	0.956041	0.031061	0.305697	0.418036	0.110508	0.062869	0.008453
	0.055324	0.043543	0.02791	0.054972	0.215099	0.047336	0.267621
	0.34769	0.096171	0.267861	0.0912	0.006854	0.965066	0.209341
	0.588438	0.081441	0.375632	0.103714	0.101961	0.54015	0.250817
	0.689505	0.030479	0.046697	0.181962	0.336473	0.552633	0.040859
	0.209872	1.6396	0.262635	0.115751	0.206134	0.816991	0.049155
	0.900292	0.028619	0.206418	0.291291	0.373634	0.558738	0.019258
	0.128405	0.040544	0.013099	0.050855	0.181048	0.420254	0.140809
	0.779771	0.03389	0.427961	0.030868	0.449386	0.455414	0.002913
	0.001737	0.079087	0.055324	0.003135	0.413105	0.548166	0.045926
	0.733976	0.346551	0.335243	0.071824	0.047779	0.126075	0.089401
	4.71e-05	0.472551	0.012009	0.033216	0.027558	0.133165	0.350034
	0.709065	0.206406	0.064907	0.144696	0.13358	0.223649	0.034335
	0.239152	0.128075	0.278191	0.309773	0.157216	0.113282	0.231649
	0.734473	0.164439	0.095513	0.128034	0.321879	0.003608	0.047119
	1.10873	0.120858	0.136219	0.065858	0.597967	0.385789	0.301283
	0.431583	0.121866	0.026867	0.030768	0.141009	0.423358	0.041808
	0.506209	0.113652	0.177999	0.006992	0.1943	0.186118	0.175828
	0.897555	0.123043	0.001551	0.131665	0.174895	0.352776	0.146821
	0.717639	0.224469	0.020306	0.110316	0.067075	0.474721	0.236846
	0.320452	0.335408	0.252352	0.009626	0.123186	0.135397	0.553661
	0.03534	0.308277	0.14481	0.010663	0.178365	0.060293	0.213918
	0.418923	0.560627	0.048291	0.155117	0.198216	0.183861	0.136012
	0.730286	0.084372	0.121043	0.108072	0.413793	0.231279	0.090909
	0.73544	0.171776	0.012205	0.091703	0.039376	0.672844	0.006704
	0.894577	0.001655	0.028444	0.162683	0.005237	0.059322	0.086251
	0.69141	0.103049	0.166164	0.49169	0.157283	0.099029	0.138565
	0.613146	0.024263	0.023905	0.059848	0.108493	0.049813	0.482621
	0.215918	0.250894	0.031774	0.065898	0.064495	0.677363	0.12554
	0.438662	0.014514	0.205079	0.097048	0.16901	0.203061	0.295712
	0.305733	0.054336	0.323293	0.010977	0.164877	0.026254	0.630608
	1.04104	0.130194	0.081132	0.055738	0.139401	0.225353	0.154831
	0.419782	0.064761	0.002394	0.532076	0.071136	0.272485	0.031791
	0.799858	0.103879	0.156307	0.036823	0.039411	0.744105	0.165348
	0.728219	0.009086	0.023073	0.065639	0.103573	0.200338	0.169884
	0.092961	0.013512	0.105852	0.044437	0.068808	1.04081	0.088883
	0.698161	0.075494	0.139502	0.091783	0.058071	0.005601	0.214571
	0.466298	0.273792	0.05488	0.160989	0.31211	0.804931	0.004896
	0.778115	0.247641	0.244751	0.065815	0.788499	0.216693	0.002982
	0.745714	0.003891	0.249965	0.082946	0.140242	0.236202	0.053665
	0.397215	0.02764	0.05257	0.247043	0.282976	0.537573	0.009425
	0.296963	0.098424	0.020993	0.036972	0.440285	0.45415	0.063312
	0.036771	0.200665	0.027593	0.262847	0.016661	0.151184	0.10192
	0.869346	0.000677	0.055181	0.140088	0.031307	1.39712	0.196948
	0.92735	0.197375	0.108536	0.142608	0.160702	0.140325	0.050671
	0.88465	0.003894	0.203953	0.060401	0.087346	0.138042	0.322284
	0.154904	0.11086	0.048854	0.029277	0.005118	0.742021	0.062329
	0.774241	0.034924	0.109242	0.193514	0.13076	0.368724	0.004759
	0.405278	0.002113	0.045725	0.114411	0.298721	0.226366	0.106725
	0.115335	0.171984	0.26655	0.022876	0.422288	0.146185	0.131582
	0.942497	0.114966	0.159815	0.089674	0.280099	0.050464	0.430158
	0.772504	0.030476	0.153164	0.220559	0.09571	0.544881	0.063105
	0.779604	0.053247	0.110245	0.158673	0.127225	0.113649	0.207229
	0.634435	0.116238	0.0786	0.055641	0.407929	0.587671	0.254447
	0.850522	0.025171	0.070666	0.012079	0.016047	0.113126	0.113808
	0.609821	0.140026	0.13532	0.641358	0.255278	0.250065	0.611419
	0.916455	0.037156	0.115537	0.259984	0.574879	0.155727	0.073168
	0.851624	0.152492	0.27049	0.204623	0.000505	0.90793	0.429887
	0.629355	0.046303	0.017836	0.201258	0.020858	0.409219	0.562494
	0.526888	0.052978	0.137091	0.019813	0.106917	0.017877	0.257173
	0.690169	0.465034	0.063512	0.25754	0.616635	0.260466	0.170577
	0.024209	0.049095	0.097765	0.327552	0.173743	0.369662	0.234849
	0.705484	0.019215	0.06607	0.186706	0.350033	0.035999	0.009085
	0.590766	0.065018	0.025069	0.056398	0.138684	0.199595	0.377616
	0.858442	0.088575	0.034732	0.25753	0.524653	0.810519	0.283564
	0.949825	0.082645	0.052642	0.1904	0.130015	0.462706	0.175879
	0.802742	0.127014	0.282036	0.084277	0.093071	0.10067	0.267841
	0.583027	0.195137	0.240754	0.817241	0.079247	0.481428	0.313644
	0.783203	0.242287	0.363562	0.265135	0.154639	0.297709	0.548486
	0.377407	0.20669	0.214998	0.248778	0.027149	0.106043	0.127888
	0.99917	0.087825	0.172765	0.006187	0.052487	0.663196	0.373784
	0.284181	0.058146	0.199917	0.131997	0.133059	0.509786	0.278571
	0.470008	0.057236	0.200474	0.074669	0.161151	0.370218	0.032174
	0.884353	0.106849	0.128713	0.05783	0.500289	0.968238	0.580753
	0.948087	0.215481	0.084607	0.0197	0.27758	1.03754	0.238495
	0.007563	0.157602	0.059493	0.216057	0.29151	0.168001	6.11e-05
	0.149497	0.218835	0.175643	0.250943	0.141276	0.19765	0.304558
	0.77243	0.219264	0.273245	0.176648	0.184747	0.056437	0.672389
	0.924943	0.099909	0.114304	0.114788	0.059586	0.123707	0.391968
	0.720477	0.284446	0.004678	0.039068	0.170698	0.438311	0.179246
	0.878049	0.093801	0.311021	0.070321	0.04855	0.099366	0.089499
	0.862022	0.29324	0.130396	0.103327	0.217526	0.271327	0.700522
	0.668658	0.138851	0.089326	0.132134	0.07493	0.078054	0.333484
	0.681025	0.24739	0.116101	0.127806	0.483916	0.388515	0.165962
	0.361512	0.070002	0.308038	0.371844	0.089484	0.253198	0.082784
	0.607734	0.119421	0.032861	0.023258	0.094147	0.085365	0.730481
	0.823954	0.01957	0.028442	0.075792	0.307455	0.096258	0.457934
	0.75673	0.056478	0.080431	0.09833	0.347917	0.056674	0.089102
	0.754482	0.011741	0.048615	0.125488	0.713647	0.715601	0.395655
	0.670905	0.15535	0.013447	0.01919	0.311851	0.311776	0.504966
	0.615271	0.195844	0.10254	0.04851	0.213973	0.407666	0.017778
	1.30554	0.061669	0.161105	0.13711	0.050502	0.12933	0.255853
	0.755401	0.027746	0.099289	0.005667	0.167476	0.575064	0.023972
	0.717916	0.16988	0.121149	0.226689	0.581379	0.297682	0.008131
	0.624354	0.203638	0.161296	0.412152	0.045813	0.532265	0.352532
	0.887732	0.015484	0.129324	0.01544	0.186482	0.371814	0.554004
	0.714788	0.19439	0.053763	0.067715	0.046311	0.359601	0.190232
	0.806404	0.315086	0.055293	0.109737	0.306879	0.289009	0.437718
	0.940586	0.019115	0.095958	0.337458	0.528731	0.54785	0.031235
	0.642734	0.030084	0.080581	0.011233	0.019343	0.477894	0.042111
	0.178101	0.158777	0.02147	0.079894	0.131199	0.285703	0.38727
	0.575658	0.068684	0.080012	0.103323	0.03263	0.010285	0.358881
	0.344984	0.09226	0.20413	0.080411	0.237657	0.961851	0.160952
	0.696561	0.023008	0.096039	0.012753	0.034612	0.411604	0.335849
	0.663993	0.015384	0.349528	0.068464	0.139712	0.027121	0.141756
	0.139547	0.054115	0.240202	0.230925	0.015348	0.034558	0.233161
	0.777407	0.046599	0.204714	0.272643	0.341469	0.241072	0.067892
	0.96721	0.175287	0.154967	0.316313	0.089727	0.294496	0.416472
	0.450212	0.11491	0.183843	0.33721	0.05012	0.010399	0.1973
	1.03994	0.042523	0.066573	0.196091	0.007804	0.165211	0.840954
	0.503391	0.217306	0.195044	0.045755	0.141789	0.312126	0.089906
	0.34726	0.047036	0.230576	0.132466	0.293793	0.590707	0.223321
	0.745166	0.052683	0.758792	0.003624	0.133508	0.033726	0.255392
	0.670534	0.128752	0.050592	0.021126	0.187482	0.107236	0.083765
	1.09621	0.005648	0.047069	0.009498	0.145883	0.367232	0.434231
	0.877032	0.347698	0.052584	0.138888	0.23413	0.518299	0.719036
	0.268896	0.229988	0.014178	0.109986	0.213249	0.15235	0.187768
	0.553914	0.026269	0.022213	0.108952	0.087988	0.742383	0.172877
	0.952808	0.392352	0.054734	0.179814	0.238102	0.084304	0.474517
	0.856905	0.107374	0.050224	0.422597	0.261752	0.215144	0.005838
	0.765165	0.149439	0.137023	0.0965	0.100597	0.208618	0.091469
	0.084284	0.527272	0.042102	0.440975	0.026374	0.072651	0.093537
	0.571305	0.156077	0.292186	0.162902	0.023112	0.011702	0.597751
	0.553034	0.00463	0.239777	0.034694	0.170333	0.160984	0.143447
	0.523315	0.031338	0.225338	0.111576	0.111551	0.552672	0.127603
	0.861595	0.2031	0.056608	0.278602	0.214539	0.397572	0.320479
	0.881962	0.065446	0.354821	0.121152	0.157385	0.004333	0.514117
	0.910491	0.023315	0.057547	0.270168	0.060774	0.329924	0.136177
	0.325769	0.269363	0.223935	0.068111	0.003266	0.030373	0.117006
	1.75405	0.14574	0.068895	0.174817	0.552475	0.160992	0.356938
	0.782141	0.501952	0.154746	0.060933	0.060777	0.097553	0.551128
	0.848299	0.003074	0.003842	0.210371	0.080043	0.424402	0.51242
	0.518775	0.153659	0.025525	0.101257	0.602347	0.285729	0.23063
	0.81238	0.007197	0.453879	0.169288	0.128877	0.454201	0.148988
	0.700909	0.022237	0.160929	0.014106	0.191801	0.015755	0.185728
	0.644419	0.113703	0.325852	0.10727	0.11007	0.420211	0.102117
	0.875998	0.079636	0.492441	0.04746	0.131341	0.157079	0.267085
	0.895752	0.42764	0.194788	0.106848	0.013728	0.630546	0.436751
	0.479883	0.196167	0.182317	0.103725	0.380258	0.357188	0.074684
	0.788268	0.081569	0.064972	0.067881	0.473089	0.350227	0.244546
	0.844704	0.212172	0.164241	0.240781	0.09071	0.060112	0.463345
	0.865295	0.118067	0.369607	0.002924	0.045865	0.37976	0.012629
	0.186937	0.269528	0.094768	0.142431	0.520807	0.422101	0.084977
	0.699294	0.137983	0.019206	0.109198	0.049164	0.315151	0.078666
	1.42521	0.077323	0.203992	0.278982	0.323116	0.024369	0.262074
	1.02104	0.071502	0.206023	0.160887	0.143866	0.001173	0.145515
	1.09336	0.114963	0.267363	0.280293	0.027862	0.534668	0.340412
	0.849041	0.588907	0.150603	0.310511	0.213821	0.143905	0.033764
	0.922977	0.15777	0.034446	0.149179	0.227674	0.126299	0.071347
	0.891118	0.725641	0.223228	0.485519	0.029912	0.252074	0.038454
	0.30091	0.091458	0.011398	0.216722	0.130146	0.129002	0.261485
	0.220008	0.183254	3.51817	0.112744	0.071122	0.402753	0.004984
	0.91838	0.03014	0.29885	0.257303	1.20633	0.013696	0.090304
	0.773228	0.091665	0.264098	0.181817	0.140396	0.011963	0.551636
	0.846724	0.063541	0.291921	0.097099	0.263588	0.255894	0.037469
	0.761808	0.393105	0.349362	0.187036	0.244162	0.529534	0.041326
	0.724634	0.139632	0.246978	0.182311	0.007656	0.249119	0.45347
	0.32252	0.246408	0.320379	0.306353	0.05703	0.359033	0.015806
	0.704054	0.057976	0.129654	0.00112	1.4309	0.323661	0.104131
	0.711304	0.27185	0.105704	0.083808	0.252202	0.658701	0.162458
	0.434528	0.073851	0.100236	0.020058	0.024797	0.313679	0.062211
	1.10975	0.12279	0.310129	0.525651	0.441956	0.141279	0.024088
	0.975558	0.358206	0.187202	0.333099	0.168062	0.251654	0.056887
	0.27385	0.14061	0.280035	0.275208	0.002145	0.08373	0.201673
	0.604622	0.026283	0.113635	0.171132	0.044921	0.842489	0.140234
	0.550113	0.094585	0.154816	0.046109	0.143403	0.078787	0.052883
	0.687233	0.201197	0.21397	0.04602	0.112634	0.387478	0.115708
	0.310864	0.07225	0.126576	0.200105	0.170291	0.015788	0.340922
	0.546709	0.103638	0.104474	0.046667	0.231472	0.741249	0.195443
	0.670328	0.024371	0.027196	0.378419	0.126444	0.252178	0.065599
	0.791449	0.0246	0.032695	0.06031	0.155682	0.440663	0.148272
	0.695328	0.418005	0.061662	0.025524	0.127206	0.287519	0.340224
	1.03829	0.103336	0.241183	0.090487	0.205501	0.588341	0.027039
	0.897236	0.335673	0.173581	0.053129	0.097964	0.174043	0.455952
	0.522282	0.32043	0.29519	0.038387	0.689263	0.245064	0.418462
	0.641711	0.076784	0.049721	0.102796	0.049818	0.148533	0.437148
	0.542002	0.131778	0.008435	0.074403	0.077696	0.244202	0.019226
	0.863904	0.386954	0.144831	0.201411	0.494888	0.270671	0.226833
	0.508182	0.102995	0.103487	0.33116	0.260434	0.500011	0.146108
	0.836213	0.123433	0.294351	0.045583	0.133229	0.251526	0.335108
	0.790182	0.209121	0.123201	0.035363	0.152097	0.378795	0.065951
	0.722317	0.09029	0.167321	0.061813	0.055641	0.126445	0.233786
	0.244469	0.108129	0.025165	0.064316	0.153499	0.11926	0.495734
	0.659826	0.155192	0.029901	0.238274	1.04416	0.984701	0.147448
	1.24852	0.096437	0.082336	0.041746	0.455857	0.068894	0.640403
	0.627379	0.01027	0.157613	0.026091	0.161434	0.691134	0.382819
	0.404421	0.074526	0.140891	0.216867	0.045786	0.309609	0.652163
	0.472459	0.250813	0.164094	0.13643	0.076294	0.103575	0.089273
	0.805857	0.111453	0.029446	0.329458	0.148415	0.532928	0.332531
	0.013986	0.0144	0.110201	0.249137	0.437506	0.186617	0.739023
	0.997843	0.081285	0.339989	0.257009	0.073453	0.039737	0.051803
	0.864706	0.023517	0.269555	0.23347	0.122926	0.518779	0.499156
	2.67857	0.264805	0.298918	0.381915	0.084037	0.781248	0.212982
	0.652139	0.040293	0.067602	0.005465	0.07025	0.213977	0.182256
	0.596105	0.055701	0.014327	0.039987	0.067117	0.306297	0.262262
	0.749565	0.113129	0.033549	0.087274	0.040269	0.293275	0.142064
	0.877531	0.023207	0.020164	0.091703	0.131577	0.18625	0.099003
	0.678194	0.253749	0.054394	0.063111	0.067109	0.217572	0.025017
	0.676124	0.034536	0.146423	0.098103	0.057056	0.116023	0.399343
	0.945145	0.016024	0.214035	0.131515	0.042179	0.000859	0.039462
	0.501232	0.38166	0.038434	0.293493	0.393572	0.274531	0.008863
	0.717778	0.135623	0.052554	0.205931	0.085452	0.37471	0.407258
	0.606496	0.218242	0.205256	0.032097	0.621445	0.444239	0.235251
	0.915812	0.024764	0.085141	0.308487	0.288529	0.656323	0.135804
	0.785436	0.05183	0.3619	0.012451	0.001216	0.233768	0.192404
	0.551545	0.143296	0.057686	0.017743	0.064415	0.185008	0.023127
	0.779677	0.092222	0.022769	0.004286	0.2084	1.19289	0.249021
	0.402911	0.572837	0.025618	0.234208	0.07342	0.291423	0.44594
	0.644625	0.014399	0.336922	0.21962	0.290866	0.586313	0.067119
	0.545033	0.078326	0.014128	0.445091	0.170544	0.288535	0.054658
	0.861118	0.000327	0.041405	0.175663	0.177124	0.0963	0.162896
	0.600202	0.14418	0.163531	0.053999	0.254855	0.209012	0.028954
	0.741734	0.09985	0.176817	0.051246	0.299282	0.358527	0.0523
	0.383442	0.134313	0.002514	0.11851	0.104475	0.109396	0.007833
	0.628703	0.185441	0.034539	0.167377	0.152224	0.425557	0.135466
	0.708201	0.012037	0.15665	0.175182	0.038856	0.440422	0.109805
	0.617313	0.039486	0.065161	0.408194	0.12954	1.26143	0.47071
	0.78265	0.153001	0.102267	0.078162	0.469711	0.009597	0.245632
	0.182435	0.240349	0.142345	0.033747	0.37377	0.208708	0.014841
	0.472454	0.106704	0.292162	0.45175	0.070672	0.159688	0.224257
	0.849778	0.337882	0.156955	0.045611	0.005628	0.339091	0.022943
	0.510047	0.063066	0.184964	0.353309	0.040297	0.18368	0.066646
	0.789743	0.223262	0.06809	0.007436	0.488173	0.179022	0.073963
	0.281641	0.071149	0.187185	0.327999	0.171082	0.005822	0.219712
	0.03297	0.158696	0.166471	0.015071	0.015453	0.110432	0.117805
	0.846952	0.066261	0.072767	0.158533	0.137238	0.001758	0.128745
	0.069404	0.091947	0.163654	0.092881	0.14142	0.375874	0.18548
	0.779172	0.103922	0.150203	0.172345	0.255989	0.54075	0.19126
	0.729145	0.036598	0.215394	0.178235	0.107544	0.155878	0.135766
	0.982477	0.080772	0.335836	0.197489	0.015419	0.02354	0.060656
	0.733095	0.171495	0.066923	0.312119	0.019998	0.345597	0.00669
	1.02635	0.302777	0.039152	0.037279	0.145237	0.126183	0.106719
	0.856923	0.226788	0.212048	0.250161	0.054051	0.228284	0.389843
	0.989625	0.059356	0.226458	0.110123	0.214975	0.045731	0.028724
	1.017	0.024369	0.152883	0.174918	0.266804	0.492672	0.117589
	0.732817	0.032316	0.047961	0.061002	0.171779	0.305573	0.240369
	1.12343	0.064437	0.083578	0.409702	0.167204	0.018072	0.006236
	0.669674	0.039313	0.140909	0.15581	0.327692	0.028006	0.038779
	0.892537	0.162125	0.031663	0.27126	0.021974	0.106626	0.096426
	0.302184	0.34335	0.243848	0.289344	0.412853	0.256785	1.25704
	1.15628	0.034557	0.204276	0.415342	0.036001	0.309028	0.031811
	0.246157	0.335062	0.148815	0.26212	0.069727	0.179458	0.127156
	0.228132	0.150478	0.463468	0.171203	0.024732		0.150965
	0.890481	0.120318	0.34841	0.163864	0.106599		0.290811
	0.862221	0.087041	0.060034	0.08445	0.347046		0.21399
	1.32182	0.051	0.239513	0.103912	0.048943		0.012324
	0.827417	0.29459	0.058632	0.050655	0.195072		0.125491
	0.714784	0.040865	0.123013	0.207627	0.109023		0.05354
	0.926251	0.034845	0.063486	0.052587	0.029383		0.263397
	0.732094	0.14417	0.060573	0.025057	0.243841		0.225726
	0.744192	0.209119	0.022683	0.244947	0.160672		0.24502
	1.01989	0.12524	0.246986	0.002786	0.234478		0.114242
	0.610241	0.050958	0.182471	0.085077	0.201335		0.017266
	0.934731	0.055546	0.12417	0.033714	0.294158		0.184434
	0.758217	0.0081	0.129347	0.052585	0.194894		0.134075
	0.839327	0.144697	0.015731	0.261113	0.271933		0.214388
	0.647031	0.034359	0.061723	0.018351	0.331744		0.241583
	0.610228	0.071483	0.244737	0.011773	0.228783		0.084739
	0.162075	0.353195	0.019348	0.072989	0.087568		0.07435
	1.36323	0.314026	0.200723	0.05566	0.001445		0.01533
	0.638743	0.110497	0.003634	0.307026	0.082111		0.141255
	0.177059	0.082824	0.065362	0.46016	0.010567		0.132016
	0.104314	0.081395	0.103312	0.395855	0.017028		0.000762
	0.312736	0.044964	0.033877	0.040123	0.018017		0.202507
	0.791948	0.27456	0.136927	0.178575	0.166903		0.1411
	0.735298	0.023654	0.046081	0.3767	0.358487		0.108297
	0.830663	0.015558	0.07044	0.067354	0.327205		0.115176
	0.939578	0.056998	0.115447	0.173593	0.129628		0.017524
	0.91561	0.023626	0.056132	0.166872	0.240986		0.390355
	0.870826	0.184259	0.003312	0.11528	0.001103		0.003354
	0.74468	0.423021	0.214248	0.165535	0.05029		0.049069
	0.248549	0.030586	0.011724	0.197253	0.403801		0.020736
	0.86274	0.080771	0.062521	0.007786	0.142937		0.018902
	0.588853	0.092704	0.123886	0.037422	0.106866		0.164202
	1.1295	0.054137	0.256612	0.264104	0.070101		0.020019
	0.634567	0.145301	0.018895	0.185325	0.070597		0.016217
	1.00111	0.004016	0.005822	0.006278	0.157656		0.082427
	0.965087	0.048828	0.30917	0.080751	0.595517		0.187898
	1.11515	0.262283	0.07726	0.004629	0.284638		0.017308
	0.743994	0.275171	0.243911	0.038752	0.101142		0.28073
	0.84748	0.194716	0.036948	0.20074	0.097239		0.347517
	0.90361	0.125336	0.049525	0.097507	0.126116		0.076222
	0.817069	0.287542	0.202475	0.138627	0.091648		0.013087
	0.618718	0.018627	0.060728	0.470172	0.300944		0.0023
	0.768428	0.581319	0.08448	0.308563	0.338635		0.101245
	0.437856	0.147656	0.131472	0.12421	0.128128		0.052824
	0.765705	0.237501	0.081925	0.120853	0.066695		0.012595
	0.316647	0.012858	0.164625	0.068986	0.115122		0.138897
	0.98963	0.134864	0.046725	0.099065	0.011521		0.025909
	0.62256	0.057345	0.002163	0.128154	0.00412		0.091299
	0.611796	0.170586	0.089086	0.089874	0.067296		0.013981
	0.776028	0.04759	0.186723	0.136683	0.082942		0.014137
	0.529108	0.014765	0.139592	0.042285	0.016197		0.052163
	0.735547	7.34e-05	0.311422	0.22689	0.030129		0.006233
	0.878282	0.507314	0.070328	0.190899	0.091884		0.106769
	1.10713	0.201072	0.018428	0.038581	0.031836		0.052572
	0.886074	0.020089	0.347211	0.006244	0.010639		0.053613
	0.714914	0.007513	0.193936	0.215196	0.04967		0.024514
	0.826138	0.235289	0.434406	0.183046	0.102606		0.050174
	0.008073	0.447765	0.205158	0.083483	0.205005		0.271268
	0.871618	0.279505	0.227602	0.004569	0.224753		0.481174
	0.995712	0.119964	0.37545	0.191906	0.31439		0.033904
	0.127682	0.217042	0.179423	0.028694	0.245199		0.448703
	0.644201	0.224089	0.117678	0.20836	0.023274		0.027359
	0.971752	0.085052	0.524933	0.114584	0.105958		0.064907
	0.083775	0.008715	0.02268	0.005293	0.097585		0.26361
	0.251718	0.029396	0.042579	0.128375	0.040825		0.012524
	0.610002	0.262273	0.085287	0.166106	0.038539		0.119932
	0.716419	0.04602	0.183922	0.01782	0.180142		0.238722
	0.547919	0.023966	0.007368	0.098005	0.347567		0.457999
	0.00536	0.163554	0.021952	0.179404	0.195932		0.185229
	0.712409	0.390386	0.333517	0.149355	0.007894		0.240329
	0.627044	0.0689	0.222234	0.090307	0.506266		0.062782
	0.844541	0.193709	0.006442	0.616933	0.233173		0.146839
	0.77485	0.261903	0.088282	0.005817	0.269868		0.406965
	0.274823	0.042526	0.065146	0.22752	0.09592		0.032927
	0.282371	0.372182	0.03326	0.446029	0.403543		0.219547
	0.538843	0.269247	0.041411	0.004788	0.292359		0.418336
	0.470425	0.047061	0.110041	0.111861	0.429415		0.276671
	0.173762	0.208951	0.405504	0.123611	0.273197		0.106138
	0.726839	0.93836	0.119989	0.287981	0.270559		0.351018
	0.703712	0.077125	0.002358	0.200378	0.070889		0.22844
	0.602194	0.097241	0.360309	0.252927	0.020361		0.108584
	0.297793	0.217762	0.184179	0.145416	0.0903		0.504283
	0.868451	0.158112	0.159697	0.262259	0.04124		0.409422
	1.06196	0.144276	0.2976	0.07181	0.060414		0.020937
	0.666636	0.431262	0.145559	0.263484	0.333474		0.084859
	1.04564	0.097342	0.232496	0.198332	0.165025		0.363837
	0.77562	0.791629	0.279333	0.038724	0.103129		0.338884
	0.20004	0.602375	0.060596	0.064666	0.60181		0.386039
	0.432014	0.615606	0.360535	0.093163	0.283745		0.310042
	0.448116	0.104611	0.154565	0.320807	0.000229		4.34e-06
	0.451909	0.036518	0.034253	0.135511	0.06085
	0.55209	0.475859	0.249526	0.047143	0.058443
	0.80222	0.044883	0.01644	0.248364	0.021218
	1.35259	0.438997	0.108454	0.283841	0.42523
	0.982163	0.083489	0.049751	0.073581	0.190866
	0.41893	0.078597	0.210792	0.099802	0.132777
	0.875044	0.804496	0.282253	0.306198	0.217993
	0.812198	0.31645	0.411675	0.258162	0.001934
	0.698649	0.003389	0.388559	0.217717	0.336746
	0.546818	0.003198	0.334987	0.200132	0.135788
	0.999926	0.488459	0.042415	0.445998	0.063847
	0.591791	0.273618	0.048076	0.117873	0.181926
	0.058011	0.136409	0.048069	0.362951	0.005501
	0.898957	0.359436	0.064394	0.170818	0.070383
	0.836885	0.093304	0.178845	0.001139	0.410394
	0.795366	0.002886	0.131016	0.128186	0.366485
	0.699447	0.392193	0.176393	0.122697	0.647437
	0.772226	0.0058	0.182607	0.780401	0.004296
	0.791711	0.184606	0.084748	0.131837	0.024382
	0.69775	0.277115	0.227779	0.122998	0.373143
	0.816676	0.316624	0.154661	0.187027	0.170578
	0.77512	0.167433	0.084225	0.145486	0.218127
	0.766296	0.101106	0.077319	0.114509	0.225981
	0.866415	0.059137	0.010299	0.016254	0.20658
	0.445019	0.518857	0.360506	0.062708	0.190941
	0.684305	0.155525	0.089324	0.154217	0.581651
	0.753957	0.107984	0.073487	0.406321	0.292644
	0.612537	0.050213	0.053429	0.254891	0.798862
	0.654758	0.352922	0.563701	0.01178	0.046729
	0.27655	0.041991	0.159073	0.282507	0.563655
	0.752801	0.070291	0.076519	0.149566	0.014298
	0.435014	0.061182	0.203958	0.043679	0.2154
	0.513223	0.038153	0.213264	0.436913	0.483287
	0.74248	0.145391	0.013469	0.252613	0.338482
	0.065494	0.051625	0.190653	0.244096	0.669287
	0.850076	0.27462	0.187432	0.09819	0.097443
	0.033524	0.081609	0.033661	0.223063	0.493455
	0.061592	0.008453	0.138802	0.391698	0.372856
	0.745899	0.086095	0.07598	0.391346	0.102104
	0.441054	0.010372	0.057772	0.144494	0.146642
	1.02153	0.950541	0.086218	0.099387	0.096122
	0.956952	0.322724	0.162457	0.352268	0.065591
	0.937203	0.001238	0.409984	0.08236	0.708415
	0.868171	0.491552	0.038094	0.183923	0.241516
	0.701827	0.237931	0.094042	0.234441	0.134683
	0.720639	0.099069	0.164228	0.054987	0.042436
	0.736324	0.203761	0.073352	0.020238	0.338696
	0.682399	0.047482	0.120331	0.212798	0.119225
	0.78558	0.288246	0.356456	0.202577	0.223117
	0.934473	0.235045	0.14715	0.015971	0.039254
	0.906446	0.084159	0.039078	0.107621	0.217729
	0.716003	0.161421	0.041832	0.092041	0.310447
	1.02969	0.04543	0.042012	0.133233	0.325065
	0.651647	0.029002	0.363281	0.159761	0.057649
	0.814933	0.050055	0.079163	0.224516	0.006483
	0.811265	0.298379	0.011014	0.383858	0.003639
	0.703409	0.486104	0.191722	0.126425	0.172344
	0.768016	0.077395	0.414637	0.007876	0.000201
	0.48597	0.52239	0.06359	0.20122	0.112244
	0.90582	0.386461	0.243603	0.071644	0.393046
	0.431893	0.428596	0.298511	0.220029	0.112115
	0.668836	0.008091	0.055949	0.173734	0.147271
	0.58513	0.032868	0.135691	0.079881	0.145182
	0.684108	0.350471	0.03456	0.218674	0.245587
	0.762307	0.153242	0.135021	0.379862	0.32306
	0.634455	0.019761	0.258513	0.219401	0.285359
	0.919067	0.189546	0.263073	0.087786	0.030563
	0.721219	0.337746	0.046816	0.069231	0.169565
	0.822305	0.151777	0.353091	1.16647	0.055129
	0.45814	0.059553	0.011949	0.03959	1.35376
	0.343692	0.001786	0.191607	0.056685	0.303735
	0.170207	0.01338	0.104945	0.182711	0.230576
	0.399796	0.34793	0.001064	0.421815	0.266985
	0.519815	0.254861	0.150965	0.20964	0.012261
	0.99427	0.611029	0.082917	0.331026	0.280923
	1.05135	0.100233	0.017567	0.12024	0.019432
	0.721767	0.226623	0.200205	0.049753	0.391577
	0.889245	0.332635	0.100762	0.131463	0.006107
	1.00133	0.071824	0.183097	0.001965	0.031714
	0.834347	0.32907	0.297243	0.007197	0.582526
	0.724802	0.381454	0.184738	0.102551	0.020308
	0.761014	0.498112	0.148692	0.010874	0.104498
	0.937204	0.484934	0.116665	0.004443	0.100867
	0.071185	0.004497	0.038483	0.383942	0.339475
	0.653896	0.420682	0.042365	0.061552	0.020256
	0.619493	0.614214	0.335344	0.094923	0.102084
	0.302744	0.131972	0.166665	0.078898	0.280151
	0.812746	0.701301	0.037939	0.006917	0.796895
	0.630888	0.34008	0.026495	0.047081	0.592172
	0.446678	0.053896	0.227854	0.097418	0.29706
	0.622723	0.074662	0.413778	0.226179	0.018014
	0.989352	0.128221	0.121444	0.521503	1.02012
	0.120752	0.506194	0.257	0.015152	0.152287
	0.661003	1.20723	0.25395	0.202	0.303872
	0.481292	0.012532	0.179302	0.080234	0.222434
	1.06185	0.382678	0.035105	0.290265	0.148437
	1.01804	0.145089	0.048982	0.193427	0.045469
	0.759023	0.075274	0.097545	0.004164	0.148707
	0.760096	0.378393	0.057913	0.038385	0.273276
	0.770661	0.013514	0.17556	0.286428	0.701528
	0.374059	0.476856	0.042513	0.134153	0.012085
	0.667456	0.255169	0.683623	0.335384	0.393506
	0.656332	0.333216	0.15468	0.143558	0.385515
	0.488949	0.179683	0.181198	0.276641	0.292286
	0.744796	0.002966	0.392622	0.356872	0.106127
	0.045812	0.126082	0.017009	0.216152	0.111988
	0.128611	0.02291	0.120209	0.322112	0.312358
	0.839968	0.059033	0.073351	0.272056	0.059393
	0.64338	0.369482	0.010068	0.1103	0.027093
	0.635992	0.019134	0.212398	0.096534	0.132194
	0.515464	0.189194	0.044579	0.011561	0.147444
	0.904893	0.083013	0.028779	0.039188	0.327479
	0.866561	0.039029	0.128985	0.520549	0.18256
	0.684849	0.128959	0.176825	0.220068	0.014264
	0.219338	0.514669	0.168497	0.109527	0.348162
	1.98716	0.26271	0.280892	0.038141	0.52336
	0.597768	0.173897	0.13956	0.184735	0.532664
	0.760559	0.551376	0.222577	1.03589	0.084941
	0.820362	0.190384	0.001574	0.374876	0.062293
	0.565092	0.202843	0.240813	0.265638	0.130232
	0.674233	0.03326	0.200092	0.137162	0.146832
	0.628421	0.281192	0.151469	0.159668	0.306023
	0.689121	1.83362	0.332958	0.019799	0.201317
	0.719963	0.005747	0.096213	0.286788	0.303013
	0.667675	0.007053	0.406834	0.230893	0.299198
	0.84467	0.292244	0.100536	0.329625	0.207625
	0.84821	0.758233	0.111761	0.004413	0.955507
	0.780331	1.14913	0.362196	0.051548	0.277922
	0.518621	0.34655	0.192876	0.094529	0.325153
	0.925256	0.200499	0.241041	0.00152	0.034802
	0.805869	0.432442	0.229363	0.178005	0.073067
	0.272455	0.272451	0.324494	0.431295	0.391282
	0.84106	0.695514	0.070544	0.127283	0.175269
	0.162431	0.289978	0.028842	0.151352	0.105948
	0.819884	0.012968	0.206498	0.129812	0.196757
	0.008766	0.290608	0.033289	0.307004	0.001839
	0.152946	0.048871	0.165361	0.291313	0.399911
	0.533775	0.604953	0.441179	0.599186	0.089786
	0.362659	0.233863	0.232978	0.372183	0.22795
	0.655823	0.016846	0.188053	0.175174	0.336162
	0.910568	0.228427	0.102485	0.293086	0.263136
	0.713179	0.067715	0.052272	0.007458	0.245042
	0.578291	0.350749	0.243254	0.234548	0.04389
	0.75655	0.131039	0.06364	0.184088	0.123922
	0.84465	0.426162	0.002915	0.346754	0.155868
	0.512549	4.89e-05	0.217792	0.2448	0.139405
	0.396811	0.048989	0.399582	0.044698	0.293028
	0.515685	0.8523	0.47755	0.027481	0.202809
	0.596258	0.009695	0.361942	0.037888	0.83543
	0.723366	0.114863	0.022201	0.182837	0.579399
	0.700792	0.156286	0.062965	0.156183	0.232238
	0.652746	0.038423	0.10655	0.208462	0.358124
	0.61032	0.050465	0.122627	0.087148	0.139456
	0.677627	1.46465	0.262595	0.165481	0.074068
	0.265989	0.084624	0.150797	0.038517	0.395205
	0.480766	0.035375	0.222659	0.059243	0.890179
	1.23049	0.035865	0.025674	0.132688	0.177994
	0.784372	0.051302	0.362207	0.057896	0.397379
	0.963747	0.076836	0.081369	0.103763	0.297628
	0.735107	0.236125	0.071781	0.008891	0.95222
	0.695245	0.441805	0.120608	0.276166	0.260459
	0.762801	0.193424	0.085512	0.126358	0.126921
	0.724198	0.006297	0.027093	0.170308	0.177605
	0.644807	0.035495	0.307258	0.010862	0.055113
	0.672985	2.2323	0.460535	0.238969	0.167108
	0.791452	0.018049	0.169041	0.042127	0.022195
	0.200036	0.275785	0.240036	0.15579	0.293981
	0.276925	0.574734	0.333984	0.089021	0.255897
	0.885401	0.909465	0.028719	0.068062	0.243974
	0.755611	0.0847	0.115229	3.91e-05	0.151015
	0.575704	0.200513	0.035674	0.037218	0.427833
	0.291001	0.174125	0.130113	0.027761	0.007065
	0.808084	0.696666	0.000751	0.456037	0.108017
	0.653191	0.067103	0.464638	0.242929	0.123188
	0.337059	0.538873	0.274401	0.017357	0.021837
	0.52936	0.298868	0.310281	0.11059	0.305195
	0.873443	0.291962	0.035302	0.112699	0.076254
	0.25694	0.426417	0.123944	0.102014	0.069568
	0.612179	0.142279	0.27747	0.014734	0.041664
	0.591269	0.050559	0.2383	0.113985	0.436355
	0.768851	0.316943	0.010935	0.104348	0.264185
	0.629123	0.028995	0.05357	0.056167	0.479579
	0.852348	0.227024	0.231674	0.216716	0.179321
	0.515763	0.274288	0.196522	0.245799	0.112218
	0.474615	0.25275	0.457127	0.052243	0.252716
	0.96333	0.157031	0.07071	0.342544	0.119119
	0.590468	0.664	0.00114	0.064645	0.109957
	0.673914	0.140621	0.034394	0.20813	0.815982
	0.641581	0.32453	0.219376	0.481933	0.377861
	0.275613	0.258124	0.151439	0.025321	0.092192
	0.62723	0.056315	0.051238	0.278837	0.178228
	1.03471	0.012294	0.449705	0.057384	0.248465
	0.649469	0.247948	0.505727	0.291633	0.350277
	0.686752	0.075887	0.104821	0.066307	0.215131
	0.594012	0.3685	0.335419	0.005788	1.09303
	0.642533	0.053398	0.077583	0.061585	0.415984
	0.091034	0.008396	0.153251	0.323989	0.325607
	0.927894	0.035711	0.177126	0.056615	0.029202
	0.813413	0.002286	0.044369	0.211171	0.00193
	0.156362	0.029531	0.162651	0.140596	0.002108
	1.19161	0.074138	0.292191	0.095443	0.077075
	0.506533	0.128631	0.005882	0.168718	0.38518
	0.418557	0.431279	0.622224	0.208139	0.003348
	0.766005	0.370831	0.047835	0.003001	0.033685
	0.439618	0.045081	0.280553	0.110413	0.086618
	0.97328	0.111908	0.066006	0.076852	0.172092
	0.265833	0.286603	0.095507	0.295896	0.013703
	0.977478	0.120041	0.047216	0.017784	0.890811
	0.748332	0.608142	0.44938	0.118445	0.613668
	0.916879	0.250574	0.143328	0.221786	0.369332
	0.200614	0.595108	0.300548	0.110711	0.305412
	0.924291	0.23633	0.152517	0.01198	0.823823
	0.745991	0.182292	0.090898	0.198846	0.044024
	0.344715	0.132497	0.259447	0.367944	0.339254
	0.343842	0.348501	0.101154	0.234488	0.401261
	0.141024	0.232931	0.028374	0.00797	0.007782
	0.445578	0.043782	0.078673	0.293657	0.280774
	0.217094	0.500543	0.059106	0.289141	0.193175
	0.945749	0.33335	0.016647	0.056743	0.380188
	0.707181	1.62348	0.094149	0.028094	0.940858
	0.83291	0.455397	0.126869	0.107253	0.075309
	0.057557	0.206634	0.17075	0.102042	0.011868
	0.82395	0.021202	0.12862	0.326764	0.099124
	0.729063	0.637524	0.251052	0.331942	0.052349
	0.711487	0.19552	0.137417	0.12853	0.593436
	0.776562	2.57655	0.017095	0.258642	0.886696
	0.989213	1.07539	0.22312	0.09678	0.702372
	1.15818	0.093486	0.047659	0.151383	0.14806
	0.539382	0.074605	0.457618	0.247651	0.096029
	0.396162	0.202263	0.02429	0.21364	0.246089
	0.272463	0.247725	0.154535	0.310795	0.057695
	0.2641	0.117292	0.206054	0.184434	0.428875
	0.458239	0.47217	0.139093	0.081822	0.019414
	0.956645	0.375045	0.010268	0.067523	0.037663
	0.307658	0.217333	0.191882	0.002878	0.151323
	0.01407	0.097002	0.057228	0.013834	0.133849
	0.578054	0.023831	0.006259	0.092813	0.307867
	0.945615	0.120923	0.298043	0.014179	0.266657
	0.6794	0.404866	0.005693	0.084727	0.134813
	0.491932	0.080661	0.2862	0.209662	0.290172
	0.546762	0.50288	0.030444	0.467789	0.571288
	0.323018	0.123367	0.128351	0.303543	0.578561
	0.457004	0.468468	0.171184	0.217508	0.390815
	0.469167	0.029584	0.275722	0.011016	0.077832
	0.857551	0.243401	0.225075	0.183884	0.420374
	0.848536	0.500624	0.066521	0.111992	0.347805
	0.436628	0.041617	0.289129	0.165165	0.018844
	0.020153	0.349604	0.253286	0.320345	0.089252
	0.314374	0.024673	0.257734	0.240773	0.217464
	0.780052	0.018035	0.126892	0.045783	1.25433
	0.246951	0.051305	0.0124	0.102469	0.113712
	0.801758	0.307897	0.09072	0.154648	0.180088
	0.01622	0.074242	0.408728	0.094327	0.473083
	1.31067	0.681454	0.161124	0.033267	0.059542
	0.910287	0.022287	0.087031	0.013802	0.217027
	1.0273	0.162912	0.024681	0.210782	0.094428
	0.874429	0.143019	0.003568	0.000222	0.36205
	1.03564	0.123419	0.02889	0.197177	0.20935
	1.15309	0.000258	0.403733	0.089843	0.043697
	0.430674	0.130914	0.057335	0.03586	1.34337
	0.77643	0.456043	0.214574	0.667924	0.015085
	0.889507	0.04668	0.238883	0.029419	0.379268
	0.531986	0.064307	0.003364	0.185238	1.05834
	0.794972	0.20692	0.15686	0.215562	0.36655
	0.675248	0.328461	0.038635	0.025833	0.459531
	0.879559	0.237425	0.460356	0.134897	0.168737
	1.1477	0.052465	0.109282	0.017322	0.312245
	0.046403	0.170979	0.082967	0.282971	0.680144
	0.032596	0.229449	0.01432	0.368851	0.087482
	0.658136	0.333828	0.225747	0.474657	0.006542
	0.759272	0.39414	0.165226	0.12799	0.392072
	0.007815	0.491081	0.002902	0.002227	0.237017
	0.129013	0.190343	0.126668	0.093634	0.301332
	0.41753	0.311915	0.158948	0.212517	0.079777
	0.797933	0.352432	0.316714	0.041483	0.203489
	0.646738	0.355795	0.129348	0.43293	0.354385
	1.18898	0.012894	0.014982	0.19751	0.35674
	0.587673	0.004433	0.103046	0.04366	0.8849
	0.567537	0.03	0.012249	0.211679	0.953757
	0.76432	0.270214	0.263527	0.311476	0.450433
	1.29368	0.046765	0.164662	0.216719	0.172457
	0.827134	0.018116	0.270073	0.281698	0.39279
	0.951686	0.160202	0.367383	0.112835	0.296151
	0.600905	0.005832	0.140914	0.175619	0.203609
	0.539121	0.159956	0.358456	0.501295	0.099441
	0.659551	0.57019	0.084767	0.018508	0.139777
	0.885497	0.071544	0.287089	0.01627	0.434925
	1.04572	0.012447	0.078226	0.109924	0.206503
	0.336389	0.048076	0.270681	0.107247	0.086516
	0.707945	0.254246	0.350675	0.041626	0.454165
	0.652011	0.035932	0.076097	0.041892	0.576226
	0.647389	0.015107	0.104581	0.051722	0.177104
	1.01117	0.038805	0.051684	0.067631	0.27997
	0.628864	0.11895	0.155599	0.200792	0.250314
	0.749731	0.149967	0.149855	0.042237	0.220571
	0.569041	0.073208	0.106938	0.282564	0.259809
	0.112567	0.598538	0.097405	0.248985	0.241571
	0.821158	0.568199	0.132437	0.048989	0.17671
	0.546007	0.002865	0.119324	0.183126	0.393367
	0.425736	0.027388	0.209419	0.305132	0.201211
	0.713885	0.123968	0.145946	0.083127	0.213706
	0.53525	0.128233	0.066685	0.461073	0.444826
	0.581276	0.515584	0.051147	0.070438	0.0532
	0.465484	0.225188	0.166434	0.157322	0.123561
	0.380027	0.028199	0.179391	0.068446	0.924468
	0.451651	0.078636	0.014964	0.240037	0.275104
	0.800846	0.242647	0.236111	0.165906	0.198203
	0.564758	0.020723	0.179175	0.083295	0.019732
	0.55053	0.144264	0.272319	0.440981	0.708908
	0.556833	0.044887	0.147082	0.22143	0.075747
	0.735243	0.478124	0.105558	0.005082	0.240802
	0.825791	0.395245	0.170913	0.518158	0.089845
	0.284436	0.034484	0.167837	0.014716	0.357107
	0.633481	0.110063	0.041466	0.140637	0.144355
	0.58237	0.422804	0.21149	0.457917	1.34973
	0.924654	0.354762	0.03365	0.077343	0.365465
	0.98483	0.038161	0.052915	0.020966	0.127978
	0.732848	0.083449	0.039548	0.037594	0.151173
	0.857573	1.21448	0.131845	0.176892	0.016115
	0.082213	0.339586	0.022173	0.162199	0.207739
	0.119398	0.002555	0.056428	0.073803	0.318447
	0.173331	0.164122	0.243836	0.178433	0.389297
	0.845826	0.477688	0.104412	0.131494	0.225104
	0.404023	0.589479	0.521098	0.099526	0.218812
	0.353139	0.319034	0.025927	0.000307	0.063078
	0.34737	0.006472	0.093336	0.234101	0.20041
	0.846592	0.335891	0.14586	0.293914	0.266395
	0.622408	0.330835	0.084692	0.014951	0.051573
	0.650546	0.127704	0.0268	0.265512	0.11457
	0.629571	0.086645	0.00815	0.105933	0.155207
	0.691871	0.350749	0.103842	0.167894	0.22656
	0.532195	0.209117	0.101684	0.067069	0.594092
	0.671116	0.285534	0.120556	0.026276	0.011232
	0.323145	0.002177	0.164032	0.141651	1.16224
	0.085264	0.027025	0.08583	0.510252	0.318202
	0.789594	0.270061	0.101269	0.167456	0.00617
	0.421371	0.152462	0.323337	0.066933	0.016759
	0.396303	0.16397	0.347352	0.08318	0.009649
	0.667519	0.030378	0.457832	0.20373	0.10165
	0.857426	0.0903	0.175182	0.245625	0.359938
	0.074619	0.136424	0.072703	0.285888	0.248248
	0.495472	0.369191	0.006871	0.109444	0.236789
	0.310839	0.044483	0.39746	0.046482	0.035633
	0.812228	0.235864	0.015302	0.090631	0.088829
	0.676525	0.353633	0.109121	0.226744	0.235839
	0.517498	0.852415	0.300147	0.38592	0.431951
	1.32511	0.040419	0.175427	0.122962	0.224692
	0.502956	0.027337	0.026393	0.179479	0.191223
	0.659507	0.047304	0.136341	0.061892	0.267129
	0.839073	0.273213	0.155973	0.034586	0.392525
	0.056683	0.00367	0.026592	0.041722	0.013346
	0.485972	0.069929	0.400442	0.446614	0.041784
	1.03276	0.028182	0.119879	0.098851	0.078189
	0.672939	0.180817	0.201556	0.272338	0.367656
	0.477504	0.173585	0.007492	0.156706	0.338929
	0.662688	0.042606	0.015571	0.005498	0.009891
	0.6317	0.147853	0.033126	0.030347	0.223889
	0.813106	0.023247	0.0041	0.1653	0.063167
	0.841966	0.076824	0.204904	0.068272	0.301206
	0.091466	0.075659	0.179302	0.542946	0.040978
	0.684088	0.020477	0.172801	0.10758	0.68358
	0.625719	0.049862	0.226346	0.150526	0.189496
	0.074777	0.252137	0.046261	0.039688	0.803975
	0.446871	0.178323	0.14242	0.043107	0.200623
	0.828736	0.252816	0.061394	0.062939	0.570932
	0.588324	0.496683	0.13	0.009217	0.33111
	0.44038	0.045093	0.2753	0.288405	0.109152
	0.094519	0.336615	0.211585	0.443267	0.269197
	0.822612	0.460068	0.025024	0.159179	0.120059
	0.832938	0.435283	0.127562	0.085087	0.344132
	0.201237	0.286873	0.284492	0.095664	0.568424
	0.940617	0.492742	0.181293	0.115777	0.103323
	0.37491	0.025267	0.042742	0.111126	0.331452
	0.64331	0.370683	0.100067	1.00162	0.27218
	0.702906	0.186499	0.323567	0.257721	0.239742
	0.337179	0.109971	0.147507	0.041322	0.075033
	0.855999	0.133104	0.202673	0.137047	0.214005
	0.534596	0.034111	0.009466	0.048314	0.290578
	0.68089	0.085576	0.035832	0.287762	0.278464
	0.717912	0.421666	0.051375	0.226723	1.02212
	1.00024	0.131034	0.285152	0.013783	0.23763
	0.780363	0.08416	0.363256	0.087321	0.286527
	0.625166	0.993054	0.10677	0.013182	0.34459
	0.261025	0.014882	0.161832	0.31647	0.506288
	0.682313	0.067175	0.050802	0.017952	0.574454
	0.931605	0.054324	0.01754	0.21267	0.24828
	0.814785	0.349578	0.058819	0.152859	0.298971
	0.315108	0.317169	0.003194	0.253249	0.062168
	0.691378	0.008543	0.059549	0.124193	0.419589
	0.394253	0.009115	0.091034	0.283738	0.404311
	1.0115	0.395147	0.104917	0.035748	0.08708
	0.912225	0.870593	0.221673	0.18764	0.216587
	0.783723	0.170464	0.035431	0.110504	0.066174
	0.716549	0.092893	0.155734	0.052101	0.254462
	0.859682	0.001333	0.150535	0.039323	0.003985
	0.735091	0.013735	0.293754	0.214702	0.207963
	0.673325	0.061506	0.19141	0.570642	0.052776
	0.969082	0.090468	0.24243	0.072876	0.068458
	0.862619	0.009211	0.283891	0.118871	0.01936
	0.837115	0.07544	0.121554	0.020896	0.548674
	0.463011	0.251881	0.083703	0.040134	0.202132
	0.77495	0.013442	0.203449	0.189052	0.151398
	0.830016	0.191207	0.416575	0.272855	0.266881
	0.491028	0.05627	0.161382	0.074175	0.272289
	0.615593	0.003535	0.204794	0.090085	0.122787
	0.741106	0.024337	0.023209	0.072244	0.316696
	0.598984	0.028415	0.142515	0.034149	0.29682
	0.809328	0.187048	0.134956	0.008415	0.03007
	0.464545	0.10206	0.318851	0.16352	0.019491
	0.649607	0.131074	0.094792	0.114625	0.274137
	0.367866	0.481345	0.135006	0.179735	0.578409
	0.38119	0.072731	0.386085	0.080641	0.025114
	0.735421	0.404221	0.158228	0.015844	0.031441
	0.731776	0.022752	0.565689	0.387391	0.018133
	0.600085	0.374447	0.172448	0.012735	0.166366
	0.378806	0.198272	0.018741	0.121347	0.009286
	2.01052	0.272781	0.285776	0.287064	0.174892
	0.457646	0.543297	0.695341	0.024138	0.028384
	0.963837	0.091128	0.302972	0.162837	0.027076
	0.764395	0.486188	0.178199	0.027299	0.185048
	0.703298	0.049329	0.169768	0.042792	0.504393
	0.484022	0.790575	0.037098	0.261971	0.034476
	0.610229	0.540833	0.051512	0.35003	0.317623
	0.723224	0.181058	0.28471	0.299167	0.014408
	0.332384	0.685536	0.135906	0.029325	0.180776
	0.633037	0.078012	0.185482	0.048087	0.385262
	0.736186	0.008422	0.159172	0.598657	0.452942
	0.018333	0.085542	0.015701	0.283661	0.233905
	1.03131	0.248094	0.092858	0.059818	0.294815
	0.654732	0.017879	0.140781	0.421159	0.289156
	0.730636	0.049771	0.141894	0.049347	0.122231
	0.483586	0.150215	0.000263	0.014566	0.200967
	0.731042	0.225852	0.279076	0.202257	0.253783
	0.734395	0.475022	0.252407	0.142043	0.2539
	1.7313	0.086059	0.155014	0.276383	0.333731
	0.842839	0.43826	0.211259	0.188973	0.165492
	0.646026	0.143894	0.307668	0.083811	0.007585
	0.488024	0.392417	0.358978	0.097778	0.364006
	0.924092	0.413186	0.169346	0.254038	0.059337
	0.772391	0.16267	0.063372	0.004174	1.86915
	0.73642	0.113216	0.170456	0.256829	0.135353
	1.06587	0.046429	0.104516	0.15808	0.218511
	0.547806	0.327483	0.27866	0.166866	0.777181
	0.723683	0.057772	0.199607	0.249764	0.242674
	0.644033	0.209542	0.10668	0.119358	0.128455
	0.992649	0.026932	0.157163	0.118901	0.248149
	0.513026	0.305103	0.23577	0.129103	0.461138
	0.644689	0.054191	0.176915	0.118911	0.258077
	0.299868	0.147367	0.387237	0.281193	0.322134
	0.743813	0.186092	0.192414	0.25441	0.052033
	1.01821	0.36328	0.520243	0.128903	0.018458
	1.0698	0.406941	0.050232	0.103925	0.044226
	0.435157	0.304652	0.071489	0.376211	0.159804
	0.740101	0.197889	0.395691	0.040622	0.051426
	0.651857	0.2071	0.15378	0.060372	0.045604
	0.5687	0.125412	0.459029	0.006296	0.141189
	0.752791	0.082818	0.187587	1.12561	0.18489
	0.278921	0.136742	0.006315	0.144192	0.077967
	0.354139	0.246187	0.21315	0.052569	0.397248
	0.386685	0.018087	0.103821	0.174195	0.058088
	0.882247	0.294452	0.216645	0.170335	0.217789
	0.047729	0.036466	0.069703	0.115958	0.525658
	0.807392	0.160233	0.071261	0.48331	0.273842
	1.09509	0.168755	0.013297	0.103495	0.470488
	0.395098	0.200695	0.128577	0.203736	0.211132
	0.873059	1.22051	0.014056	0.069943	0.813557
	0.05265	0.002672	0.233952	0.500963	0.113521
	0.481384	0.068037	0.33644	0.006959	0.055318
	1.23699	0.260731	0.113494	0.087297	0.266374
	0.537454	0.087653	0.105541	0.027227	0.219955
	1.06402	0.261423	0.586647	0.036534	0.29437
	0.272985	0.130318	0.271363	0.078126	0.396402
	0.464118	0.091972	0.339494	0.075749	0.290383
	0.386297	0.017313	0.084902	0.385236	0.039575
	0.4724	0.405044	0.115176	0.025577	0.12264
	0.803266	0.012738	0.070304	0.230958	0.28534
	0.761101	0.00346	0.311419	0.051462	0.345906
	0.366896	1.05745	0.094686	0.165531	0.236714
	0.987089	0.31254	0.074319	0.163927	0.442057
	0.806297	0.309003	0.12474	0.025033	0.752741
	0.351617	0.06588	0.084961	0.155453	0.19145
	0.662492	0.216807	0.125992	0.010262	0.409614
	0.438812	0.167907	0.165238	0.28456	0.45222
	0.660008	0.004905	0.02595	0.017544	0.002347
	0.631001	0.027651	0.001465	0.015447	0.226944
	0.847639	0.378223	0.004597	0.111734	0.239912
	0.567957	0.189528	0.006819	0.241546	0.565972
	0.395203	0.57714	0.186258	0.036551	0.120047
	0.306066	0.609826	0.448815	0.239855	0.671244
	0.600201	0.036588	0.137143	0.008311	0.061172
	0.478038	0.001353	0.382713	0.074457	0.046582
	0.616917	0.347317	0.369362	0.19795	0.092759
	0.794014	0.240458	0.106633	0.108815	0.077234
	0.212635	0.089532	0.714565	0.505339	0.11399
	1.11713	0.070588	0.026326	0.313621	0.071702
	0.81348	0.008083	0.036759	0.211621	0.267059
	0.997265	0.026081	0.123663	0.011221	0.274922
	0.589069	0.029463	0.090031	0.124918	0.78766
	0.927011	0.365038	0.032687	0.205359	0.018835
	0.372708	0.619597	0.063475	0.229136	0.319947
	0.954451	0.033887	0.426655	0.003312	0.397518
	0.743169	0.162615	0.033423	0.092889	0.000194
	0.470286	0.304346	0.009641	0.106994	0.262349
	0.530869	0.580887	0.137077	0.159611	0.850546
	0.709525	0.196832	0.194661	0.182295	0.071571
	0.548421	0.285429	0.205018	0.036604	0.072933
	0.683245	0.242702	0.025469	0.293478	0.312188
	0.631381	0.179203	1.9007	0.007083	0.439762
	0.619443	0.000269	0.244296	0.551684	0.037872
	0.580997	0.03223	0.008813	0.239738	0.221585
	0.474629	0.268959	0.334111	0.116324	0.207837
	0.735098	0.314338	0.149321	0.611457	0.305905
	0.768988	1.05321	0.136154	0.197328	0.617614
	0.28446	0.040832	0.357297	0.071114	0.008657
	0.898348	0.015455	2.1741	0.06609	0.364499
	0.48561	0.192837	0.295638	0.099663	0.376453
	0.182842	0.016231	1.08136	0.228107	0.26218
	0.571583	0.125813	0.205758	0.02093	0.184979
	1.04143	0.327075	0.041129	0.134413	0.738705
	0.010174	0.071506	0.134596	0.3109	0.618598
	0.843441	0.070514	0.071338	0.191681	0.144539
	0.863241	0.070338	0.07884	0.335197	0.052154
	0.924851	0.215213	0.218397	0.040814	0.350913
	0.817798	0.210627	0.051783	0.045756	1.1661
	0.834463	0.269781	0.064075	0.156451	0.016618
	0.738245	0.103418	0.07074	0.019712	0.161755
	0.418597	0.104065	0.215538	0.318542	0.642543
	0.655105	0.007166	0.071713	0.046425	0.120001
	0.35837	0.160159	0.110016	0.080548	0.492448
	0.678481	0.071515	0.01063	0.021246	0.097105
	0.677445	0.063917	0.0547	0.142804	0.298137
	0.70078	0.128086	0.136566	0.191629	0.19676
	1.06312	0.054162	0.166321	0.208843	0.385158
	0.354488	0.03677	0.01452	0.172886	0.565667
	1.24818	0.123248	0.847561	0.198146	0.128635
	0.245693	0.038645	0.007408	0.042482	0.124702
	0.399982	0.101639	0.279892	0.5488	0.359371
	1.01357	0.128572	0.211169	0.251068	0.364825
	0.078706	0.020588	0.356557	0.155519	0.032835
	1.11828	0.040353	0.173372	0.097956	0.036672
	0.907044	0.278087	0.094751	0.128535	0.115982
	0.579426	0.028201	0.223245	0.037279	0.08282
	0.719579	0.092342	0.070686	0.278263	0.416138
	0.158514	0.151449	0.378826	0.19465	0.703777
	0.604107	0.237524	0.017515	0.141718	0.599601
	0.685057	0.212899	0.106461	0.07998	0.483513
	1.0694	0.013695	0.224791	0.000857	0.392158
	0.285277	0.014457	0.043151	0.543791	0.012141
	0.473972	0.345272	0.125545	0.018721	0.19772
	0.633491	0.0263	0.178096	0.172841	0.194731
	0.486965	0.700314	0.070917	0.138798	0.08718
	0.812664	0.05524	0.155098	0.002834	0.055851
	0.346854	0.166273	0.051273	0.107859	0.216916
	0.497782	0.012486	0.046323	0.414422	0.412372
	0.81999	0.121434	0.307049	0.118832	0.082302
	0.149422	0.023473	0.170459	0.351827	0.083982
	0.26095	0.070082	0.586737	0.467995	0.326327
	0.108829	0.372015	1.15406	0.012126	0.710485
	0.797399	0.180381	0.194207	0.208173	0.108779
	0.884325	0.005505	0.178681	0.466164	0.199304
	0.85663	0.205894	0.334256	0.401427	0.066317
	0.216459	0.081656	0.170215	0.036947	0.268269
	0.590917	0.011598	0.096274	0.05327	0.087637
	0.561656	0.095374	0.027274	0.113155	0.0124
	0.939919	0.015623	0.158467	0.175058	0.019586
	0.866056	0.177748	0.275559	0.101796	0.069415
	0.813077	0.140238	0.128283	0.019776	0.332457
	0.464219	0.101228	0.06082	0.175982	0.158917
	0.794558	0.809631	0.005377	0.047662	0.047865
	0.790675	0.111881	0.003801	0.047421	0.204905
	0.358174	0.309157	0.114787	0.03304	0.207312
	0.194223	0.387747	0.062752	0.099489	0.017709
	0.328434	0.747041	0.046573	0.03591	0.25859
	1.06216	0.069076	0.655427	0.267769	0.350823
	0.508554	0.185859	0.120541	0.125535	0.067878
	0.897142	0.118281	0.248143	0.084107	0.368205
	0.9245	0.088801	0.207159	0.032716	0.218174
	6.75e-05	1.16459	0.136909	0.046654	0.017012
	0.480676	0.056101	0.155112	0.029663	0.022178
	0.96488	0.218937	0.49051	0.017845	0.289281
	0.298964	0.025916	0.03731	0.241065	0.288675
	0.372229	1.00615	0.025688	0.194339	0.031684
	0.194277	0.0465	0.104406	0.017132	0.268132
	0.977678	0.760666	0.210349	0.025903	0.034782
	0.336149	0.590059	0.071241	0.034059	0.084308
	0.25735	0.520472	0.036002	0.117832	0.067388
	0.86492	2.65219	0.270207	0.337124	0.320781
	0.022186	0.002682	0.149696	2.41361	0.482547
	0.745533	0.273288	0.295177	0.114984	0.046374
	0.671693	0.452939	0.077721	0.03104	0.047136
	0.030235	0.019509	0.150078	0.360279	0.0884
	0.63745	0.661662	0.121625	0.025972	0.37582
	0.351425	0.054751	0.849452	0.262661	0.235354
	0.770183	0.09178	0.102637	0.209853	0.410195
	0.649208	0.006958	0.047085	0.018582	0.268555
	0.543227	0.140926	0.115724	0.152193	0.458064
	0.373676	0.041896	0.052624	0.509448	0.498453
	0.712414	0.114072	0.014112	0.071256	0.059544
	0.975311	0.362952	0.256125	0.133278	0.318153
	1.133	0.132858	0.10988	0.059738	0.168836
	0.652705	0.101766	0.164628	0.023334	0.050614
	0.066662	0.472557	0.300561	0.226666	0.214613
	0.830492	0.010605	0.322127	0.064448	0.059771
	0.678102	0.074942	0.01759	0.253108	0.226675
	0.637803	0.032771	0.063714	0.322276	0.201234
	0.756544	0.052095	0.029197	0.215173	0.417318
	0.024755	0.112321	0.153693	0.077638	0.369479
	0.922926	0.018365	0.053981	0.140044	0.049793
	0.66668	0.260246	0.003339	0.126478	0.820548
	1.26668	0.158701	0.040463	0.22363	0.206976
	0.671757	0.152943	0.183221	0.454089	0.209281
	0.314631	0.183908	0.097109	0.097956	0.720016
	0.772646	0.28074	0.0516	0.594112	0.089638
	0.294876	0.402196	0.203821	0.234667	0.485219
	0.574473	0.064015	0.398279	0.009073	0.320233
	0.259463	0.443241	0.150933	0.01978	0.131982
	1.14428	0.137946	0.538026	0.048848	0.450824
	1.09763	0.019541	0.357778	0.436179	0.594824
	0.68013	0.001751	0.229953	0.081142	0.047752
	1.05254	0.036239	0.120294	0.394213	0.338697
	0.823625	0.03483	0.18631	0.503795	0.267374
	0.518161	0.611602	0.000888	0.198304	0.131334
	1.21985	0.023742	0.04678	0.172761	0.227245
	0.628988	0.170963	0.288789	0.050469	0.093749
	0.570045	0.34312	0.403396	0.028375	0.441941
	0.751495	0.223663	0.323739	0.096798	0.348599
	0.560351	0.06415	0.2048	0.381431	0.241499
	0.759913	0.074971	0.09179	0.031547	0.24413
	0.69301	0.04165	0.221268	0.165174	0.141176
	0.724092	0.149649	0.248848	0.060311	0.074121
	0.720779	0.093409	0.136885	1.65317	0.408278
	0.980428	0.349472	0.031268	0.339593	0.150382
	0.602091	0.235529	0.17143	0.366975	0.387673
	0.598664	0.095473	0.976952	0.528041	0.470115
	0.790606	0.017019	0.407591	0.062921	0.375673
	0.522552	0.085369	0.276163	0.022128	0.427034
	1.72762	0.022231	0.285043	0.245851	0.088332
	0.866167	0.057524	0.069537	0.169936	0.025986
	0.733001	0.041548	0.43771	0.12426	0.39659
	0.533189	0.057966	0.236122	0.173249	0.101491
	0.476353	0.036853	0.066012	0.424624	0.151277
	0.754547	0.045438	0.180304	0.185645	0.140669
	0.33766	0.01679	0.296008	0.348184	0.280257
	0.372576	0.212002	0.033326	0.040342	0.109091
	0.790011	0.047211	0.118326	0.149867	0.313652
	0.793276	0.094258	0.081304	0.309856	0.048754
	0.888939	0.347697	0.475519	0.072273	0.086813
	0.565281	0.382855	0.134346	0.086257	0.035833
	0.191808	0.092	0.105448	0.15243	0.135873
	0.181705	0.002599	0.051754	0.037591	0.464706
	0.635555	0.349922	0.223719	0.010283	0.372209
	0.682815	0.883628	0.038377	0.089664	0.138685
	0.698354	0.049345	0.096003	0.078776	0.078216
	0.949777	0.035176	0.502492	0.061693	0.803944
	0.914676	0.015403	0.31392	0.035999	0.402525
	0.945664	0.037737	0.308386	1.00397	0.158037
	0.489938	0.125262	0.219406	0.139598	0.138185
	0.241346	0.455604	0.257101	0.161932	0.020505
	0.615959	0.194084	0.073307	0.077895	0.083757
	0.321518	0.07338	0.06144	0.024173	0.035212
	0.425361	0.329214	0.225914	0.062202	0.005411
	0.839851	0.138243	0.011756	0.004463	0.083492
	0.342315	0.272863	0.129657	0.431336	0.791855
	0.710567	0.027292	0.111204	0.102746	0.192134
	0.824393	0.178306	0.104007	0.084982	0.554215
	0.674658	0.062198	0.324569	0.039215	0.556583
	0.26637	0.501553	0.190638	0.092124	0.40156
	0.245279	0.057122	0.220153	0.057111	0.228361
	0.71783	0.036038	0.099817	0.133673	0.057235
	0.617475	0.027765	0.365571	0.488764	0.236383
	1.32685	0.079055	0.182394	0.037269	0.073925
	0.847693	0.09533	0.287694	0.022472	0.031029
	1.01229	0.016997	0.01022	0.056561	0.136959
	0.696748	0.328953	0.096151	0.364771	0.10519
	0.886643	0.024658	0.155291	0.019333	0.098604
	0.109534	0.206112	0.024477	0.304889	0.316121
	0.62768	0.352342	0.277686	0.543851	0.121289
	0.900417	0.106913	0.164653	0.186916	0.520313
	0.371882	0.07232	0.194061	0.311274	0.080771
	0.288504	0.449377	0.229461	0.078797	0.246415
	0.981213	0.034948	0.221483	0.167446	0.007398
	0.666486	0.023292	0.032721	0.291431	0.249783
	0.339414	0.016138	0.218337	0.026993	0.119403
	0.394751	0.093168	0.125346	0.365901	0.21478
	0.92539	0.062653	0.273684	0.069467	0.275397
	0.782475	0.251264	0.155742	0.340373	0.361907
	0.608962	0.013466	0.090497	0.16698	0.168218
	0.802682	0.169564	0.025669	0.186854	0.096281
	0.804663	0.035875	0.039329	0.103011	0.195573
	0.698819	0.047571	0.269085	0.092208	0.387764
	0.535347	0.003511	0.090069	0.449051	0.094674
	0.774734	0.252476	0.072249	0.329583	0.213987
	0.581268	0.2551	0.466013	0.337184	0.074105
	0.252612	0.264758	0.153297	0.07395	0.234743
	0.407902	0.085221	0.077169	0.455376	0.364631
	0.69581	0.037891	0.024642	0.124178	0.385392
	0.792926	0.35673	0.139378	0.059012	0.050644
	0.591017	0.058979	0.424645	0.123999	0.084189
	0.507457	0.061593	0.497803	0.125182	0.256101
	0.434873	0.117648	0.076728	0.011125	0.578609
	1.11167	0.176502	0.062167	0.589056	0.197593
	0.605862	0.090534	0.004397	0.047368	0.050676
	0.822616	0.245389		0.203779	0.01589
	0.073492	0.490832		0.41525	0.357113
	0.408589	0.043127		0.353366	0.253808
	0.489697	0.107797		0.211886	0.05667
	0.879158	0.327615		0.438432	0.501466
	0.434313	0.11807		0.115981	0.473244
	0.538183	0.059953		0.062782	0.138287
	0.24679	0.601035		0.068924	0.049504
	0.422044	0.045715		0.339851	0.128017
	0.923711	0.359611		0.177326	0.357892
	0.717117	0.23883		0.070945	0.101866
	0.450622	0.183875		0.084894	0.186152
	0.828268	0.101174		0.417655	0.121559
	0.474147	0.025283		0.045181	0.385843
	0.344228	0.039949		0.10104	0.443822
	0.800461	0.248751		0.011711	0.14478
	0.319628	0.004139		0.095734	0.06582
	0.763013	0.713934		0.010814	0.12888
	0.773617	0.031272		0.149008	0.255302
	0.743096	0.033423		0.163434	0.160343
	0.789434	0.104036		0.23035	0.242551
	0.19049	0.10179		0.024493	0.117057
	1.17899	0.001604		1.38068	0.491604
	0.072029	2.93e-05		0.041708	0.070955
	0.863999	0.208272		0.46112	0.698667
	0.300891	0.097595		0.075665	0.07698
	0.52392	0.038292		0.017411	0.181118
	1.09626	0.02664		0.042185	0.080999
	0.772955	0.200032		0.23305	0.357631
	0.343653	0.133906		0.032923	0.416248
	0.661758	0.035898		0.251307	0.283532
	0.03722	0.144416		0.237587	0.472777
	0.601895	0.012509		0.140854	0.440739
	0.6633	0.045353		0.74039	0.074777
	0.02921	0.064712		0.065605	0.693079
	0.13891	0.073372		0.373289	0.220322
	0.795214	0.139251		0.030754	0.158086
	0.42124	0.234166		0.174002	0.010861
	0.496494	0.067522		0.193619	0.292578
	0.014474	0.373235		0.244468	0.253929
	0.609566	0.180997		0.087307	0.119601
	0.756282	0.106412		0.190157	0.148225
	0.671216	0.24519		0.114596	0.246628
	0.433041	0.097682		0.067571	0.059979
	0.75065	0.045228		0.068781	0.560487
	0.504466	0.008966		0.291802	0.816599
	0.790008	0.371015		0.110529	0.073258
	0.343195	0.108285		0.044917	0.08519
	0.688851	0.252882		0.112382	0.067292
	0.422605	0.27673		0.047047	0.06103
	0.390749	0.227533		0.220756	0.403929
	0.375522	0.022985		0.206999	0.054332
	0.327756	0.363967		0.004394	0.336879
	0.841339	0.022652		0.005928	0.191572
	0.041783	0.217291		0.257423	0.078905
	0.659775	0.377629		0.196138	0.355212
	0.691383	0.413627		0.19678	0.125588
	0.366072	0.102117		0.12418	0.123984
	1.29482	0.000157		0.103384	0.325735
	0.356015	0.096475		0.190403	0.136845
	0.407407	0.004122		0.211786	0.216883
	0.215971	0.084719		0.228562	0.030071
	0.211285	0.204154		0.017869	0.311076
	0.466547	0.140709		0.250411	0.019302
	0.211504	0.071268		0.195071	0.611834
	0.937451	0.268226		0.050511	0.329015
	0.716976	0.188811		0.128772	0.135284
	0.213421	0.000106		0.056423	0.398696
	0.332366	0.294399		0.026274	0.060585
	0.008788	0.025226		0.042411	0.118207
	0.574708	0.066006		0.201423	0.35691
	0.277998	0.062916		0.115797	0.12854
	0.480192	0.032136		0.021176	0.069005
	0.572732	0.153945		0.137855	0.096859
	0.216493	0.217749		0.299191	0.245386
	0.583692	0.411726		0.023744	0.106594
	0.795018	0.131331		0.001846	0.1947
	0.734671	0.508673		0.310175	0.039511
	0.942454	0.278933		0.376792	0.081469
	0.786877	0.047456		0.082199	0.16487
	0.520867	0.097065		0.108532	0.297166
	0.05025	0.175526		0.0689	0.443661
	0.679637	0.179135		0.131241	0.054606
	0.726883	0.224099		0.178672	0.025692
	0.392579	0.001276		0.081408	0.116226
	0.990021	0.188865		0.31895	0.066481
	0.894564	0.34318		0.093354	0.36892
	0.492702	0.21846		0.083522	0.723939
	0.846573	0.137744		0.212976	0.296914
	0.775219	0.010721		0.023922	0.09466
	0.606278	0.351655		0.003333	0.360983
	0.535427	0.00272		0.014719	0.219099
	0.715481	0.075023		0.229399	0.498857
	0.591884	0.056319		0.104553
	0.687081	0.026921		0.492109
	0.472714	0.006294		0.111517
	0.634116	0.043054		0.064632
	0.926748	0.147054		0.146506
	0.863489	0.012302		0.014161
	0.53289	0.059316		0.266746
	0.264901	0.541544		0.110039
	1.02971	0.091151		0.060052
	0.630208	0.074671		0.278387
	0.584835	0.025603		0.202717
	0.351145	0.074213		0.003911
	0.42923	0.026601		0.080509
	0.448393	0.18953		0.037367
	0.536177	0.028749		0.23889
	0.368952	0.071698		0.024247
	0.49438	0.034771		0.20324
	0.144409	0.083999		0.689509
	0.349832	0.117302		0.014662
	0.84123	0.378512		0.283121
	0.854868	0.002903		0.021373
	0.472221	0.143352		0.030506
	0.562211	0.024836		0.016275
	0.645122	0.051882		0.018515
	0.430603	0.014137		0.105101
	0.744058	0.050356		0.1601
	0.720625	0.052994		0.070615
	0.677695	0.133068		0.055047
	0.650471	0.247841		0.041925
	0.832763	0.237074		0.494735
	0.767525	0.010787		0.502802
	0.13144	0.088016		0.366222
	1.16222	0.410597		0.112135
	0.345897	0.256301		0.301194
	0.901116	0.010838		0.101438
	0.108498	0.161809		0.12128
	0.263648	0.026355		0.172208
	0.895889	0.004878		0.130644
	0.567365	0.016363		0.229475
	0.633269	0.185248		0.357183
	0.20541	0.061937		0.095996
	0.538923	0.117523		0.12153
	0.72923	0.056956		0.18992
	0.027679	0.092811		0.224941
	0.074982	0.023243		0.140426
	0.597446	0.18463		0.191401
	0.665228	0.081774		0.203177
	0.438418	0.12939		0.004532
	0.561657	0.142111		0.090912
	0.413539	0.160625		0.253611
	0.998064	0.023265		0.008464
	0.719537	0.114575		0.076114
	0.436871	0.095334		0.187357
	0.174328	0.07254		0.215583
	0.818127	0.050996		0.258424
	0.490509	0.128493		0.365827
	0.735943	0.075897		0.005893
	0.453486	0.000973		0.306895
	0.846793	0.164552		0.584001
	0.450848	0.062878		0.06122
	0.503699	0.010472		0.043429
	0.636118	0.024476		0.25035
	0.313365	0.047016		0.23144
	0.878758	0.144484		0.133356
	0.019268	0.037569		0.289525
	0.829898	0.057125		0.419406
	0.649455	0.083419		0.155715
	0.353402	0.11414		0.384476
	1.5475	0.171198		0.36576
	0.326338	0.068748		0.114612
	0.576332	0.159781		0.195277
	0.838055	0.109149		0.334622
	0.151001	0.117118		0.150648
	0.385062	0.062448		0.028858
	0.253192	0.072345		0.037867
	0.589763	0.018031		0.003423
	0.578665	0.165935		0.204438
	0.427669	0.261798		0.063887
	0.944394	0.137196		0.005505
	0.987011	0.052159		0.072465
	0.322502	0.098147		0.256628
	0.579595	0.109012		0.177552
	0.469994	0.209597		0.220304
	0.16315	0.222441		0.033172
	0.939917	0.027913		0.020711
	0.770673	0.034736		0.06791
	0.860201	0.046512		0.445954
	1.0264	0.385161		0.246783
	0.622404	0.439004		0.168483
	0.676019	0.551632		0.04662
	0.211772	0.42244		0.177277
	1.02418	0.24575		0.329938
	0.720641	0.041782		0.078484
	0.437763	0.001256		0.084621
	0.328132	0.520795		0.256089
	0.494744	0.071705		0.022186
	0.374177	2.37013		0.025206
	1.02443	0.331031		0.129712
	0.86179	0.052469		0.046701
	0.691672	0.38366		0.037332
	1.27757	0.249921		0.132966
	0.0642	0.05043		0.393554
	0.724406	0.204752		0.112444
	0.726678	0.150786		0.015657
	1.07859	0.15136		0.015894
	0.50379	0.216632		0.336454
	0.614081	0.247514		0.059839
	0.771501	0.178855		0.232511
	0.73937	0.085508		0.344505
	0.520293	0.132538		0.411578
	0.998963	0.051858		0.011044
	0.194544	0.194961		0.000447
	0.665481	0.094521		0.003486
	0.848765	0.024958		0.341524
	0.886882	0.104716		0.079151
	0.744835	0.161528		0.200629
	0.049496	0.004451		0.199988
	0.086407	0.166924		0.450153
	0.045888	0.259052		0.202544
	0.866342	0.167508		0.021319
	0.131185	0.02177		0.189047
	0.703558	0.043228		0.024303
	0.730862	0.011122		0.153387
	1.09359	0.119507		0.036062
	0.394068	0.129258		0.459261
	0.22204	0.054085		0.267351
	0.067747	0.182882		0.04411
	0.705563	0.102332		0.052426
	0.05912	0.021568		0.110024
	0.499987	0.041945		0.136043
	0.005898	0.185177		0.048413
	0.719465	0.047342		0.007325
	0.070609	0.026636		0.469174
	0.510389	0.116427		0.343202
	0.650812	0.014802		0.109556
	0.909362	0.112819		0.128224
	0.17455	0.039023		0.13987
	0.425575	0.30146		0.224828
	0.276412	0.065819		0.030076
	0.000382	0.099579		0.053707
	0.778404	0.106291		0.431289
	1.192	0.012888		0.123896
	0.688532	0.321907		0.035231
	3.22897	0.153979		0.185808
	0.064503	0.464199		0.04913
	1.96882	0.031877		0.090892
	0.018879	0.088597		0.018141
	0.992316	0.064037		0.060068
	0.719534	0.01306		0.152033
	0.388203	0.135049		0.027933
	0.18673	0.040471		0.440612
	0.773964	0.027558		0.111032
	0.240668	0.011388		0.184212
	0.497134	0.085882		0.175675
	0.587271	0.329663		0.303255
	0.696847	0.126671		0.112176
	0.451195	0.081033		0.333381
	0.623454	0.299772		0.043372
	0.659136	0.262942		0.004905
	0.341568	0.048109		0.04248
	0.76052	0.137757		0.097081
	0.796491	0.219619		0.118141
	0.617647	0.16518		0.161127
	0.301881	0.17584		0.178576
	1.53881	0.192292		0.113239
	0.352753	0.328002		0.016912
	0.50051	0.045547		0.090512
	1.02175	0.149797		0.011563
	0.009061	0.008634		0.134867
	0.302285	0.361409		0.335159
	0.305534	0.033695		0.060321
	0.74432	0.364457		0.046718
	0.322461	0.107404		0.439627
	0.519423	0.076096		0.43119
	0.813935	0.205283		0.155854
	1.09047	0.175594		0.021182
	0.186796	0.003268		0.131471
	0.527028	0.229342		0.47761
	0.506811	0.010287		0.157573
	0.221333	0.111541		0.099216
	1.03311	0.156765		0.175685
	0.822348	0.091459		0.280086
	0.894402	0.074992		0.353443
	0.860181	0.068127		0.029809
	0.632438	0.10639		0.618478
	0.132448	0.377747		0.150943
	0.909109	0.129088		0.357981
	0.067269	0.196902		0.488932
	0.973287	0.069908		0.326855
	0.687514	0.139106		0.012239
	0.657018	0.276073		0.070536
	0.26149	0.055353		0.163683
	0.780576	0.10491		0.030906
	0.628762	0.195829		0.094667
	1.00208	0.09443		0.286534
	1.1261	0.019115		0.008474
	0.668934	0.388513		0.181754
	1.20918	0.452946		0.061175
	0.37454	0.139298		0.165273
	0.757167	0.575847		0.076124
	0.576939	0.213788		0.159108
	0.80367	0.17773		0.041657
	0.549561	0.091534		0.128997
	0.943382	0.093366		0.092281
	0.481106	0.161838		0.077372
	0.985592	0.158039		0.117265
	0.786511	0.064997		0.035395
	0.69694	0.264836		0.03543
	0.795629	0.023008		0.329018
	5.09e-05	0.191603		0.633867
	0.763883	0.182669		0.243033
	1.27645	0.07995		0.030107
	0.789369	0.021662		0.155693
	0.781145	0.276412		0.339994
	0.262734	0.010486		0.252857
	1.04237	0.26286		0.135756
	0.880188	0.284468		0.102859
	0.750311	0.045442		0.050004
	0.829982	0.201078		0.087364
	0.783958	0.119314		0.4404
	0.817466	0.052625		0.310322
	0.598483	0.350109		0.128384
	0.491635	0.175268		0.076123
	0.001283	0.239527		0.08299
	0.757357	0.190264		0.315681
	0.193249	0.004462		0.419257
	0.892009	0.13815		0.107761
	0.554458	0.161063		0.032445
	0.22096	0.528051		0.121612
	0.824973	0.064985		0.084981
	0.644536	0.303232		0.03569
	0.583895	0.065953		0.004831
	1.22343	0.024859		0.301858
	0.631044	0.053397		0.139722
	0.526919	0.002916		0.490318
	0.225099	0.032614		0.157045
	0.848926	0.054991		0.090349
	1.00758	0.13546		0.303748
	0.541086	0.179511		0.152518
	1.14794	0.197862		0.003973
	0.407577	0.095833		0.11907
	0.355141	0.131746		0.018299
	0.504358	0.023371		0.224582
	0.586554	0.035553		0.108317
	1.13807	0.018563		0.322544
	0.448753	0.014319		0.72205
	0.234136	0.011039		0.015601
	0.516586	0.22004		0.132517
	1.02605	0.130383		0.055964
	0.231808	0.014661		0.072904
	1.05086	0.350454		0.43303
	0.978076	0.033289		0.315896
	1.14389	0.143154		0.046798
	0.918224	0.123128		0.298744
	1.01924	0.063631		0.021755
	0.93131	0.119527		0.138934
	0.793037	0.182774		0.161085
	0.134224	0.014323		0.277977
	1.16701	0.00034		0.496967
	0.578759	0.059587		0.03557
	0.426137	0.131694		0.193807
	0.023356	0.202061		0.225539
	0.424961	0.074736		0.367464
	1.14479	0.178962		0.041181
	0.762356	0.064097		0.140663
	0.85593	0.041437		0.012302
	0.653693	0.008989		0.042096
	0.964581	0.159174		0.260126
	0.65811	0.260332		0.250874
	0.038398	0.018488		0.297943
	0.659222	0.035147		0.247388
	0.450138	0.151955		0.23659
	0.682938	0.006302		0.018516
	0.924232	0.099736		0.033253
	0.865592	0.142216		0.1104
	0.000115	0.046987		0.095416
	1.01265	0.21673		0.017715
	0.693002	0.160246		0.59121
	1.01567	0.377477		0.035309
	0.421145	0.237044		0.413203
	0.364222	0.012706		0.080555
	0.533203	0.018069		0.228589
	1.19397	0.008685		0.051057
	0.573172	0.003964		0.405973
	0.503687	0.075489		0.11473
	0.006368	0.322012		0.331533
	0.449786	0.074712		0.32312
	1.2478	0.293363		0.462028
	0.755485	0.275137		0.129142
	2.52755	0.027482		0.311745
	0	0.007781		0.050816
	1.08201	0.08391		0.207752
	0.312379	0.202548		0.363275
	0.192552	0.216788		0.245865
	0.679709	0.099183		0.062084
	0.587398	0.417755		0.065234
	0.019417	0.114364		0.000533
	0.636843	0.045365		0.100974
	1.21671	0.008296		0.25794
	0.668448	0.167299		0.33124
	0.113668	0.057077		0.141521
	0.609862	0.02901		0.285349
	0.288415	0.132893		0.219922
	1.01044	0.275032		1.09546
	0.650727	0.036842		0.248627
	0.571956	0.007413		0.180118
	0.702568	0.040841		0.019532
	0.764955	0.092688		0.272189
	1.00569	0.105671		0.106377
	0.734863	0.093971		0.236532
	0.418361	0.286426		0.289067
	0.328505	0.215518		0.507348
	0.529639	0.103756		0.115491
	0.42599	0.144289		0.268812
	0.59212	0.13704		0.275266
	0.820185	0.213513		0.188616
	0.587228	0.381793		0.002783
	0.580433	0.058068		0.426704
	0.894923	0.295717		0.005059
	0.542923	0.102135		0.672349
	0.315417	0.216304		0.362252
	1.05775	0.192859		0.547793
	0.904704	0.005479		0.204736
	1.01092	0.029026		0.390945
	1.18388	0.111827		0.136955
	0.918388	0		0.169368
	1.1802	0.130878		0.133545
	1.19274	0.135674		0.227539
	0.785131	0.083385		0.003914
	0.550008	0.302457		0.342661
	0.811653	0.035716		0.159694
	0.277075	0.321409		0.027662
	0.073927	0.372448		0.065925
	0.010457	0.005863		0.192139
	0.745237	0.140611		0.231067
	0.67263	0.144111		0.457779
	0.869312	0.19918		0.116874
	0.146596	0.004859		0.249773
	0.477544	0.209992		0.01826
	0.413294	0.018471		0.389756
	0.762601	0.124094		0.05387
	0.879336	0.099212		0.370997
	0.920036	0.014464		0.412642
	0.793573	0.329796		0.173288
	1.02904	0.162886		0.014952
	0.779288	0.041014		0.001023
	0.829021	0.117306		0.288776
	0.711101	0.447698		0.257433
	0.684172	0.027336		0.066091
	0.893893	1.04642		0.269768
	0.838956	0.385786		0.155608
	0.028895	0.015897		0.282863
	1.09369	0.03412		0.121789
	0.662725	0.002045		0.525164
	0.956314	0.390749		0.210086
	0.506028	0.055358		0.142521
	0.3844	0.235408		0.13975
	1.0246	0.133013		0.28848
	0.817621	0.028201		0.113962
	1.09673	0.161169		0.320444
	0.9797	0.087303		0.462242
	0.9095	0.232903		0.374692
	0.51902	0.260216		0.25177
	0.390302	0.140615		0.116223
	0.031811	0.245779		0.063276
	0.815211	0.091256		0.258414
	0.588928	0.002875		0.122858
	0.886992	0.22653		0.198394
	1.06458	0.105415		0.083225
	0.874833	0.251853		0.339794
	0.505805	0.225984		0.167883
	0.57608	0.257315		0.014745
	0.901602	0.255089		0.370524
	0.712439	0.115739		0.218872
	0.705726	0.190026		0.080743
	0.408122	0.083397		0.239391
	0.292742	0.089421		0.056684
	0.731142	0.159003		0.22823
	0.813807	0.126889		0.449081
	0.900112	0.050988		0.372105
	0.172426	0.145901		0.303084
	0.530001	0.298764		0.439585
	0.515579	0.169826		0.292021
	0.296404	0.163052		0.147153
	0.852344	0.183909		0.001941
	0.625519	0.046728		0.470904
	0.800567	0.047641		0.034122
	0.311788	0.276495		0.320924
	0.026588	0.142651		0.157578
	0.337766	0.089721		0.468933
	0.84873	0.186781		0.135815
	0.007899	0.053205		0.265442
	0.884185	0.006452		0.189065
	0.265514	0.235557		0.422034
	0.775782	0.181215		0.225142
	1.31794	0.006631		0.125462
	0.432816	0.138545		0.105528
	0.379022	0.001306		0.130002
	0.889574	0.189071		0.039965
	0.39234	0.093241		0.065196
	0.26375	0.06635		0.150887
	1.02744	0.008028		0.080163
	0.7724	0.224299		0.011243
	0.865555	0.003303		0.006683
	0.098833	0.214731		0.015909
	0.708147	0.264321		0.075059
	0.893602	0.16128		0.251765
	0.929695	0.113373		0.124555
	0.769322	0.062795		0.045244
	0.794231	0.009412		0.223669
	0.198555	0.010483		0.182194
	0.491493	0.100632		0.062729
	0.376126	0.073041		0.32576
	0.665874	0.261217		0.094123
	0.728225	0.275636		0.035594
	1.14666	0.12435		0.016862
	0.710244	0.106049		0.432319
	0.15809	0.104809		0.152331
	0.270258	0.251221		0.249552
	0.886231	0.085157		0.251664
	0.713536	0.018321		0.023429
	0.752503	0.335938		0.270347
	0.802638	0.292062		0.053674
	0.101033	0.386581		0.169117
	0.068027	0.085816		0.051901
	0.307867	0.093512		0.362863
	0.812686	0.064288		0.236671
	0.20868	0.031213		0.163467
	0.382313	0.385191		0.062617
	0.464665	0.202438		0.027887
	0.147996	0.01791		0.15459
	0.707765	0.061323		0.189542
	0.618243	0.145232		0.113448
	0.567881	0.100999		0.379041
	0.426094	0.276168		0.213643
	0.101193	0.399709		0.024239
	0.076612	0.176016		0.058804
	0.52181	0.124523		0.053206
	0.644387	0.035497		0.024529
	0.050645	0.007374		0.163998
	0.472111	0.319702		0.125681
	1.67888	0.054495		0.111914
	1.22238	0.008544		0.258284
	0.503537	0.074732		0.186715
[truncated: 505 more rows]

## Sheet: Supp Fig 6
	Supplementary Figure 6: Predation on E. coli in liquid culture by B. bacteriovorus HD100 wild-type and Δbd1075
	Supplementary Figure 6a
						Log luminescence (A.U.)								Log luminescence (A.U.)					Log luminescence (A.U.)
	Time	Control										WT HD100					Δbd1075
	0	9705	3939	54485	54485	64197	9957	3623	56378	29068	63531	10736	3672	56141	56141	63305	10492	4191	57984	29139	65283
	0.5	15801	12393	96438	96438	122848	16175	10521	101270	59816	119363	16575	10558	89473	89473	105895	17056	11313	89975	53229	112061
	1	26539	20968	101270	112336	147825	26321	18837	120416	73892	145481	24327	18086	89975	103923	122808	25244	19810	106756	63069	130526
	1.5	43800	27628	112336	120910	162248	42214	24725	128657	81196	158363	37843	25358	103923	111491	130849	39538	25764	110547	69933	138397
	2	60323	34074	120910	134608	172911	57691	31141	141050	87954	162043	51445	29244	111491	118460	132084	54002	30571	111798	75248	139895
	2.5	76325	40791	134608	150833	182611	75220	37501	154684	93518	174274	65273	35778	118460	126278	137616	68735	35213	126107	77163	143736
	3	94898	48312	150833	154656	190504	90876	43179	157529	92782	178476	78393	39784	126278	138288	149767	85939	40692	134194	77464	159813
	3.5	106802	50044	154656	151032	190477	102686	45946	152146	89305	176086	91739	43338	138288	141701	157845	96787	42898	135842	75972	168808
	4	110978	45142	151032	133140	184301	101475	44411	140810	82307	168669	100306	43418	141701	142852	158991	101801	41805	129129	73322	164815
	4.5	107632	29646	133140	117153	170559	98139	40618	128993	77031	156292	96849	40214	142852	128021	153364	101752	39240	121297	65982	161639
	5	99099	20989	117153	74640	148349	91469	23076	108658	65785	142322	98561	34519	128021	119975	145651	98479	34048	116307	60792	153312
	5.5	72773	16111	74640	61735	130700	68680	17137	92497	53862	126360	87216	24124	119975	105824	127906	88768	24776	108724	53545	136778
	6	57388	13193	61735	49448	106163	56180	16407	80164	44211	109690	72298	16549	105824	86592	114741	70094	18805	87567	42918	120510
	6.5	57382	11250	49448	46983	79238	54127	14055	75663	39921	80455	55773	13417	86592	75083	98748	54794	15335	79716	37465	100090
	7	54321	10446	46983	43342	68920	50542	12573	70248	35392	69731	47643	11514	75083	66436	78616	46855	12770	73189	32418	79616
	7.5	46330	9904	43342	40775	57832	45228	12228	61011	32165	57617	48650	10769	66436	63774	63472	44482	12131	65050	28424	66710
	8	42058	9068	40775	39741	52027	40931	11488	60441	31066	49315	44100	9801	63774	55161	51141	42136	10677	59382	26090	58593
	8.5	39398	8395	39741	38185	46055	37083	11258	57361	30124	46045	37708	9187	55161	50674	43101	37733	9696	53292	24684	50006
	9	36984	8497	38185	37302	42869	33516	10487	56765	29919	40944	33695	7699	50674	46102	37613	33867	8523	49967	23962	44060
	9.5	34464	8554	37302	35310	39751	32680	9998	53591	27741	39034	29601	7155	46102	43290	34674	28811	7178	45256	19998	36475
	10	31499	7819	35310	32565	39390	29013	9600	52651	26615	38057	26281	6643	43290	40086	30453	24132	7085	43100	18910	28392
	10.5	28032	8007	32565	31419	37116	27231	8277	50509	24785	36229	23702	6503	40086	36414	26832	21858	6169	38826	16979	25288
	11	26658	7706	31419	29000	36490	24888	7711	47835	23632	36384	21872	6382	36414	32888	23781	18879	5908	35406	15158	23202
	11.5	24360	7246	29000	27783	35839	23205	7329	45295	22147	34425	19007	5886	32888	30414	23177	17940	5323	31609	14460	21200
	12	22303	7212	27783	25421	34274	21810	7046	41963	21450	33921	18741	6114	30414	28046	21502	16522	5556	29075	12427	20495
	12.5	21075	6342	25421	24507	33025	20566	6134	40137	20071	32913	16565	5902	28046	25278	19287	16403	4993	28002	11045	19981
	13	19445	6203	24507	23301	31141	19531	5832	37386	17357	32060	15860	5738	25278	23116	18488	14564	5027	24061	8957	18986
	13.5	18787	6131	23301	20693	29931	18578	5960	35001	16574	29332	14116	5197	23116	20293	16829	14371	4363	22042	7007	17527
	14	18470	5830	20693	20972	28129	17180	5337	34006	15975	28435	12758	4934	20293	16452	15096	13455	3901	18123	4975	16574
	14.5	16051	5504	20972	19187	25749	16812	5129	30346	15328	26608	11752	4371	16452	13187	14942	11621	3504	15269	4516	15410
	15	18083	4957	19187	17764	25504	16049	4759	29187	15826	24925	11238	3767	13187	10480	13293	10592	3383	11574	4797	14802
	15.5	18215	5113	17764	17109	23222	15442	4767	28393	14663	23012	9119	3520	10480	7598	11626	9284	3111	8370	5085	13858
	16	18948	4935	17109	17984	22486	16069	5337	25797	14589	22374	8424	2975	7598	6465	10577	7660	2851	6567	5919	12634
	16.5	17226	4576	17984	17942	20747	16026	5787	25476	13735	20388	7158	2340	6465	5124	9669	6155	2406	5175	4756	11844
	17	17388	4440	17942	17211	20408	16144	5515	25514	13135	18772	5733	2176	5124	5953	8166	5318	1818	4254	3017	9962
	17.5	17207	4496	17211	17142	18390	15721	5524	25457	13237	17789	4211	1813	5953	8550	7222	4077	1559	3989	2842	9186
	18	16832	4422	17142	16143	17870	15746	5419	23804	12310	17519	3533	1492	8550	6717	5545	3369	1131	4358	1814	8007
	18.5	16345	5397	16143	15417	17054	15619	5893	24115	12148	16640	2830	997	6717	5135	4268	2841	814	3782	1255	7390
	19	16051	5534	15417	15772	16477	14839	5544	23463	12132	15386	2481	924	5135	4147	3427	2620	833	3531	1401	5955
	19.5	16158	5535	15772	15569	14983	15316	5781	23123	11021	14356	2040	756	4147	4391	3175	2293	790	4230	1455	5128
	20	15914	5800	15569	14780	14970	14776	5678	21447	11531	14258	1749	702	4391	3990	2622	2188	633	4259	1040	4353
	20.5	15357	5040	14780	14676	14329	13637	5543	21685	9945	13330	1787	598	3990	2720	2535	1980	672	4009	1149	3556
	21	14667	5258	14676	14205	14074	14162	4977	21085	9794	13937	1654	589	2720	2847	2418	1919	533	3337	1034	3232
	Supplementary Figure 6b
				Area under luminescence curve normalised to maximum luminescence (A.U.)											Area under luminescence curve normalised to maximum luminescence (A.U.)
	B. bacteriovorus cell count			WT HD100								B. bacteriovorus cell count			Δbd1075
	6960000			1491.4								2800000			1179.6
	13920000			1074.1								5600000			1078.9
	27840000			919.9								11200000			810.5
	55680000			426.3								22400000			392.3
	3920000			220.4								1280000			219.9
	7840000			199.3								2560000			200.7
	15680000			173.1								5120000			161.1
	31360000			107.5								10240000			100.8
	7040000			493								5200000			486.3
	14080000			422.4								10400000			423.4
	28160000			314.7								20800000			313.5
	56320000			182.6								41600000			197.6
	4560000			593.1								2880000			592
	9120000			536.5								5760000			540.1
	18240000			465.9								11520000			433.7
	36480000			289.4								23040000			271.2
	3600000			1166.3								2240000			1615.6
	7200000			1143.2								4480000			1212.1
	14400000			928.2								8960000			971
	28800000			345.4								17920000			392.1

[truncated: 1 more sheets: Supp Fig 7]
